# Supplementary material for: Diversity of Parasitoid Wasps and Comparison of Sampling Strategies in Rice Fields Using Metabarcoding
Source: Insects. 2024 Mar 26;15(4):228. doi: 10.3390/insects15040228 (PMC11049895; doi:10.3390/insects15040228)
Supplement: Supplementary file 1 [file insects-15-00228-s001.zip › Supplementary Table S1.xlsx]

## Sheet: Sheet1
Table S1 Alpha diversity estimates of all samples.
Sample	DNA extracted methods	Sample Site	Reads	Chao	Richness	Shannon	Simpson	ACE	Evenness	coverage
CH-E-1	ethanol	Conghua	397319	55790.3	41910	8.4038	0.1385	62219.8	0.547301	0.950926
CH-E-2	ethanol	Conghua	313872	37295	36137	10.5136	0.0242	39546.4	0.694374	0.980355
CH-E-3	ethanol	Conghua	271940	38464.2	32072	9.6955	0.0505	44163.4	0.647709	0.955593
CH-E-4	ethanol	Conghua	339361	35327.3	33085	10.3314	0.0169	38786.7	0.688126	0.977275
ZC-E-1	ethanol	Zengcheng	339931	35986	32390	8.7323	0.107	39056.2	0.582808	0.97075
ZC-E-2	ethanol	Zengcheng	353621	51910.4	37782	9.0561	0.0656	60718.5	0.595586	0.948971
ZC-E-3	ethanol	Zengcheng	60585	12903	10437	9.5931	0.0149	14479	0.718619	0.933201
ZC-E-4	ethanol	Zengcheng	369011	37833.9	36469	10.5793	0.0139	40581.9	0.698103	0.982567
WS-E-1	ethanol	Wushan	297244	58398.3	40618	9.4173	0.0851	67856.8	0.615117	0.930865
WS-E-2	ethanol	Wushan	238695	43057.7	32300	9.857	0.0435	50789.8	0.658046	0.93862
WS-E-3	ethanol	Wushan	64716	8315.25	7471	8.6075	0.0364	9232.1	0.668956	0.96857
WS-E-4	ethanol	Wushan	361265	53362	48528	10.5484	0.0458	58367.3	0.67764	0.961458
CH-T-1	tissue	Conghua	537249	2265.46	2259	5.543	0.0986	2279.82	0.497515	0.99989
CH-T-2	tissue	Conghua	688122	1404	1334	4.4531	0.126	1413.21	0.428949	0.999795
ZC-T-1	tissue	Zengcheng	630941	696.82	695	3.4874	0.2372	699.446	0.369404	0.999978
ZC-T-2	tissue	Zengcheng	541893	1639.51	1628	4.5547	0.1473	1655.18	0.426918	0.999875
WS-T-1	tissue	Wushan	516566	803.542	802	6.1504	0.0283	806.322	0.63752	0.999973
WS-T-2	tissue	Wushan	535387	229.375	229	4.8563	0.053	230.661	0.619499	0.999993
