# Supplementary material for: Diversity of Parasitoid Wasps and Comparison of Sampling Strategies in Rice Fields Using Metabarcoding
Source: Insects. 2024 Mar 26;15(4):228. doi: 10.3390/insects15040228 (PMC11049895; doi:10.3390/insects15040228)
Supplement: Supplementary file 1 [file insects-15-00228-s001.zip › Supplementary Table S2.xlsx]

## Sheet: Sheet1
Table S2 Taxonomy table
Phylum	Class	Order	Family	Genus
Arthropoda	Insecta	Blattodea	Blaberidae	Rhabdoblatta
Arthropoda	Insecta	Blattodea	Blattellidae	Blattella
Arthropoda	Insecta	Blattodea	Blattellidae	Episymploce
Arthropoda	Insecta	Blattodea	Blattidae	Blatta
Arthropoda	Insecta	Coleoptera	Aderidae	Pseudanidorus
Arthropoda	Insecta	Coleoptera	Anthicidae	Stricticollis
Arthropoda	Insecta	Coleoptera	Anthribidae	Araecerus
Arthropoda	Insecta	Coleoptera	Biphyllidae	Biphyllus
Arthropoda	Insecta	Coleoptera	Buprestidae	Chrysobothris
Arthropoda	Insecta	Coleoptera	Buprestidae	Trachys
Arthropoda	Insecta	Coleoptera	Byrrhidae	Cytilus
Arthropoda	Insecta	Coleoptera	Carabidae	Agonum
Arthropoda	Insecta	Coleoptera	Carabidae	Amara
Arthropoda	Insecta	Coleoptera	Carabidae	Amphasia
Arthropoda	Insecta	Coleoptera	Carabidae	Anillinus
Arthropoda	Insecta	Coleoptera	Carabidae	Anophthalmus
Arthropoda	Insecta	Coleoptera	Carabidae	Bembidion
Arthropoda	Insecta	Coleoptera	Carabidae	Calathus
Arthropoda	Insecta	Coleoptera	Carabidae	Cyclotrachelus
Arthropoda	Insecta	Coleoptera	Carabidae	Dicheirotrichus
Arthropoda	Insecta	Coleoptera	Carabidae	Diplous
Arthropoda	Insecta	Coleoptera	Carabidae	Discoderus
Arthropoda	Insecta	Coleoptera	Carabidae	Elaphropus
Arthropoda	Insecta	Coleoptera	Carabidae	Lionepha
Arthropoda	Insecta	Coleoptera	Carabidae	Micrixys
Arthropoda	Insecta	Coleoptera	Carabidae	Microcharidius
Arthropoda	Insecta	Coleoptera	Carabidae	Nebria
Arthropoda	Insecta	Coleoptera	Carabidae	Notiobia
Arthropoda	Insecta	Coleoptera	Carabidae	Oopterus
Arthropoda	Insecta	Coleoptera	Carabidae	Panagaeus
Arthropoda	Insecta	Coleoptera	Carabidae	Philorhizus
Arthropoda	Insecta	Coleoptera	Carabidae	Poecilus
Arthropoda	Insecta	Coleoptera	Carabidae	Pterostichus
Arthropoda	Insecta	Coleoptera	Carabidae	Stenolophus
Arthropoda	Insecta	Coleoptera	Carabidae	Trechus
Arthropoda	Insecta	Coleoptera	Carabidae	Typhlocharis
Arthropoda	Insecta	Coleoptera	Cerambycidae	Callidium
Arthropoda	Insecta	Coleoptera	Cerambycidae	Goes
Arthropoda	Insecta	Coleoptera	Cerambycidae	Monochamus
Arthropoda	Insecta	Coleoptera	Cerambycidae	Trachysomus
Arthropoda	Insecta	Coleoptera	Cerylonidae	Cerylon
Arthropoda	Insecta	Coleoptera	Cerylonidae	Euxestus
Arthropoda	Insecta	Coleoptera	Chrysomelidae	Agasicles
Arthropoda	Insecta	Coleoptera	Chrysomelidae	Alagoasa
Arthropoda	Insecta	Coleoptera	Chrysomelidae	Altica
Arthropoda	Insecta	Coleoptera	Chrysomelidae	Aphthona
Arthropoda	Insecta	Coleoptera	Chrysomelidae	Asphaera
Arthropoda	Insecta	Coleoptera	Chrysomelidae	Aulacophora
Arthropoda	Insecta	Coleoptera	Chrysomelidae	Chaetocnema
Arthropoda	Insecta	Coleoptera	Chrysomelidae	Chrysolina
Arthropoda	Insecta	Coleoptera	Chrysomelidae	Colaspidema
Arthropoda	Insecta	Coleoptera	Chrysomelidae	Galeruca
Arthropoda	Insecta	Coleoptera	Chrysomelidae	Galerucella
Arthropoda	Insecta	Coleoptera	Chrysomelidae	Gonioctena
Arthropoda	Insecta	Coleoptera	Chrysomelidae	Hemipyxis
Arthropoda	Insecta	Coleoptera	Chrysomelidae	Hermaeophaga
Arthropoda	Insecta	Coleoptera	Chrysomelidae	Longitarsus
Arthropoda	Insecta	Coleoptera	Chrysomelidae	Mantura
Arthropoda	Insecta	Coleoptera	Chrysomelidae	Monolepta
Arthropoda	Insecta	Coleoptera	Chrysomelidae	Paratriarius
Arthropoda	Insecta	Coleoptera	Chrysomelidae	Phaedon
Arthropoda	Insecta	Coleoptera	Chrysomelidae	Philopona
Arthropoda	Insecta	Coleoptera	Chrysomelidae	Phygasia
Arthropoda	Insecta	Coleoptera	Chrysomelidae	Phyllotreta
Arthropoda	Insecta	Coleoptera	Chrysomelidae	Plateumaris
Arthropoda	Insecta	Coleoptera	Chrysomelidae	Psylliodes
Arthropoda	Insecta	Coleoptera	Chrysomelidae	Sclerophaedon
Arthropoda	Insecta	Coleoptera	Ciidae	Sulcacis
Arthropoda	Insecta	Coleoptera	Cleridae	Cymatodera
Arthropoda	Insecta	Coleoptera	Cleridae	Eurymetopum
Arthropoda	Insecta	Coleoptera	Cleridae	Metademius
Arthropoda	Insecta	Coleoptera	Cleridae	Tarsostenus
Arthropoda	Insecta	Coleoptera	Cleridae	Trogodendron
Arthropoda	Insecta	Coleoptera	Coccinellidae	Aspidimerus
Arthropoda	Insecta	Coleoptera	Coccinellidae	Cheilomenes
Arthropoda	Insecta	Coleoptera	Coccinellidae	Chilocorus
Arthropoda	Insecta	Coleoptera	Coccinellidae	Coccinella
Arthropoda	Insecta	Coleoptera	Coccinellidae	Cryptolaemus
Arthropoda	Insecta	Coleoptera	Coccinellidae	Henosepilachna
Arthropoda	Insecta	Coleoptera	Coccinellidae	Lemnia
Arthropoda	Insecta	Coleoptera	Coccinellidae	Nephus
Arthropoda	Insecta	Coleoptera	Coccinellidae	Platynaspis
Arthropoda	Insecta	Coleoptera	Coccinellidae	Propylea
Arthropoda	Insecta	Coleoptera	Coccinellidae	Scymnus
Arthropoda	Insecta	Coleoptera	Coccinellidae	Telsimia
Arthropoda	Insecta	Coleoptera	Corylophidae	Corylophus
Arthropoda	Insecta	Coleoptera	Corylophidae	Sericoderus
Arthropoda	Insecta	Coleoptera	Curculionidae	Curculio
Arthropoda	Insecta	Coleoptera	Curculionidae	Dichromacalles
Arthropoda	Insecta	Coleoptera	Curculionidae	Kyklioacalles
Arthropoda	Insecta	Coleoptera	Curculionidae	Lachnopus
Arthropoda	Insecta	Coleoptera	Curculionidae	Scleropteridius
Arthropoda	Insecta	Coleoptera	Curculionidae	Shirahoshizo
Arthropoda	Insecta	Coleoptera	Curculionidae	Sternochetus
Arthropoda	Insecta	Coleoptera	Curculionidae	Xyleborus
Arthropoda	Insecta	Coleoptera	Dermestidae	Dermestes
Arthropoda	Insecta	Coleoptera	Discolomatidae	Fallia
Arthropoda	Insecta	Coleoptera	Dytiscidae	Agabus
Arthropoda	Insecta	Coleoptera	Dytiscidae	Copelatus
Arthropoda	Insecta	Coleoptera	Dytiscidae	Cybister
Arthropoda	Insecta	Coleoptera	Dytiscidae	Deronectes
Arthropoda	Insecta	Coleoptera	Dytiscidae	Eretes
Arthropoda	Insecta	Coleoptera	Dytiscidae	Hydaticus
Arthropoda	Insecta	Coleoptera	Dytiscidae	Hydroporus
Arthropoda	Insecta	Coleoptera	Dytiscidae	Prodaticus
Arthropoda	Insecta	Coleoptera	Dytiscidae	Sandracottus
Arthropoda	Insecta	Coleoptera	Elateridae	Horistonotus
Arthropoda	Insecta	Coleoptera	Endomychidae	Bystus
Arthropoda	Insecta	Coleoptera	Endomychidae	Catapotia
Arthropoda	Insecta	Coleoptera	Endomychidae	Indalmus
Arthropoda	Insecta	Coleoptera	Endomychidae	Mycetina
Arthropoda	Insecta	Coleoptera	Endomychidae	Papuella
Arthropoda	Insecta	Coleoptera	Gyrinidae	Gyrinus
Arthropoda	Insecta	Coleoptera	Gyrinidae	Patrus
Arthropoda	Insecta	Coleoptera	Haliplidae	Haliplus
Arthropoda	Insecta	Coleoptera	Haliplidae	Peltodytes
Arthropoda	Insecta	Coleoptera	Hybosoridae	Congomostes
Arthropoda	Insecta	Coleoptera	Hydraenidae	Limnebius
Arthropoda	Insecta	Coleoptera	Hydraenidae	Ochthebius
Arthropoda	Insecta	Coleoptera	Hydraenidae	Parasthetops
Arthropoda	Insecta	Coleoptera	Hydroscaphidae	Scaphydra
Arthropoda	Insecta	Coleoptera	Lampyridae	Abscondita
Arthropoda	Insecta	Coleoptera	Lampyridae	Luciola
Arthropoda	Insecta	Coleoptera	Latridiidae	Corticaria
Arthropoda	Insecta	Coleoptera	Latridiidae	Corticarina
Arthropoda	Insecta	Coleoptera	Latridiidae	Cortinicara
Arthropoda	Insecta	Coleoptera	Latridiidae	Melanophthalma
Arthropoda	Insecta	Coleoptera	Leiodidae	Anisotoma
Arthropoda	Insecta	Coleoptera	Leiodidae	Choleva
Arthropoda	Insecta	Coleoptera	Leiodidae	Fissocatops
Arthropoda	Insecta	Coleoptera	Leiodidae	Nargus
Arthropoda	Insecta	Coleoptera	Melandryidae	Marolia
Arthropoda	Insecta	Coleoptera	Melyridae	Axinotarsus
Arthropoda	Insecta	Coleoptera	Mycetophagidae	Litargus
Arthropoda	Insecta	Coleoptera	Nitidulidae	Carpophilus
Arthropoda	Insecta	Coleoptera	Phalacridae	Acylomus
Arthropoda	Insecta	Coleoptera	Ptiliidae	Ptenidium
Arthropoda	Insecta	Coleoptera	Ptilodactylidae	Anchytarsus
Arthropoda	Insecta	Coleoptera	Ptinidae	Xyletinus
Arthropoda	Insecta	Coleoptera	Pyrochroidae	Pseudopyrochroa
Arthropoda	Insecta	Coleoptera	Scarabaeidae	Adoretus
Arthropoda	Insecta	Coleoptera	Scarabaeidae	Aphodius
Arthropoda	Insecta	Coleoptera	Scarabaeidae	Caccobius
Arthropoda	Insecta	Coleoptera	Scarabaeidae	Dichotomius
Arthropoda	Insecta	Coleoptera	Scarabaeidae	Mimeoma
Arthropoda	Insecta	Coleoptera	Scirtidae	Scirtes
Arthropoda	Insecta	Coleoptera	Silphidae	Nicrophorus
Arthropoda	Insecta	Coleoptera	Silvanidae	Cathartosilvanus
Arthropoda	Insecta	Coleoptera	Staphylinidae	Acrotona
Arthropoda	Insecta	Coleoptera	Staphylinidae	Acrulia
Arthropoda	Insecta	Coleoptera	Staphylinidae	Aleochara
Arthropoda	Insecta	Coleoptera	Staphylinidae	Alianta
Arthropoda	Insecta	Coleoptera	Staphylinidae	Atheta
Arthropoda	Insecta	Coleoptera	Staphylinidae	Atrecus
Arthropoda	Insecta	Coleoptera	Staphylinidae	Bledius
Arthropoda	Insecta	Coleoptera	Staphylinidae	Cephalocousya
Arthropoda	Insecta	Coleoptera	Staphylinidae	Diaulota
Arthropoda	Insecta	Coleoptera	Staphylinidae	Euconnus
Arthropoda	Insecta	Coleoptera	Staphylinidae	Eusphalerum
Arthropoda	Insecta	Coleoptera	Staphylinidae	Gnypeta
Arthropoda	Insecta	Coleoptera	Staphylinidae	Hydrosmecta
Arthropoda	Insecta	Coleoptera	Staphylinidae	Hypomedon
Arthropoda	Insecta	Coleoptera	Staphylinidae	Iotarphia
Arthropoda	Insecta	Coleoptera	Staphylinidae	Ocalea
Arthropoda	Insecta	Coleoptera	Staphylinidae	Oxypoda
Arthropoda	Insecta	Coleoptera	Staphylinidae	Parocyusa
Arthropoda	Insecta	Coleoptera	Staphylinidae	Philonthus
Arthropoda	Insecta	Coleoptera	Staphylinidae	Phyllodrepa
Arthropoda	Insecta	Coleoptera	Staphylinidae	Quedius
Arthropoda	Insecta	Coleoptera	Staphylinidae	Sepedophilus
Arthropoda	Insecta	Coleoptera	Staphylinidae	Tachinus
Arthropoda	Insecta	Coleoptera	Staphylinidae	Tachyusa
Arthropoda	Insecta	Coleoptera	Staphylinidae	Taxicera
Arthropoda	Insecta	Coleoptera	Staphylinidae	Tetradonia
Arthropoda	Insecta	Coleoptera	Staphylinidae	Tetrasticta
Arthropoda	Insecta	Coleoptera	Staphylinidae	Tinotus
Arthropoda	Insecta	Coleoptera	Staphylinidae	Vatesus
Arthropoda	Insecta	Coleoptera	Tenebrionidae	Endustomus
Arthropoda	Insecta	Coleoptera	Tenebrionidae	Tenebrio
Arthropoda	Insecta	Coleoptera	Torridincolidae	Delevea
Arthropoda	Insecta	Dermaptera	Anisolabididae	Euborellia
Arthropoda	Insecta	Diptera	Agromyzidae	Agromyza
Arthropoda	Insecta	Diptera	Agromyzidae	Amauromyza
Arthropoda	Insecta	Diptera	Agromyzidae	Aulagromyza
Arthropoda	Insecta	Diptera	Agromyzidae	Calycomyza
Arthropoda	Insecta	Diptera	Agromyzidae	Cerodontha
Arthropoda	Insecta	Diptera	Agromyzidae	Chromatomyia
Arthropoda	Insecta	Diptera	Agromyzidae	Liriomyza
Arthropoda	Insecta	Diptera	Agromyzidae	Melanagromyza
Arthropoda	Insecta	Diptera	Agromyzidae	Metopomyza
Arthropoda	Insecta	Diptera	Agromyzidae	Nemorimyza
Arthropoda	Insecta	Diptera	Agromyzidae	Ophiomyia
Arthropoda	Insecta	Diptera	Agromyzidae	Phytobia
Arthropoda	Insecta	Diptera	Agromyzidae	Phytoliriomyza
Arthropoda	Insecta	Diptera	Agromyzidae	Phytomyza
Arthropoda	Insecta	Diptera	Agromyzidae	Pseudonapomyza
Arthropoda	Insecta	Diptera	Anisopodidae	Sylvicola
Arthropoda	Insecta	Diptera	Anthomyiidae	Alliopsis
Arthropoda	Insecta	Diptera	Anthomyiidae	Anthomyia
Arthropoda	Insecta	Diptera	Anthomyiidae	Botanophila
Arthropoda	Insecta	Diptera	Anthomyiidae	Chirosia
Arthropoda	Insecta	Diptera	Anthomyiidae	Delia
Arthropoda	Insecta	Diptera	Anthomyiidae	Emmesomyia
Arthropoda	Insecta	Diptera	Anthomyiidae	Eutrichota
Arthropoda	Insecta	Diptera	Anthomyiidae	Fucellia
Arthropoda	Insecta	Diptera	Anthomyiidae	Hylemya
Arthropoda	Insecta	Diptera	Anthomyiidae	Lasiomma
Arthropoda	Insecta	Diptera	Anthomyiidae	Paradelia
Arthropoda	Insecta	Diptera	Anthomyiidae	Pegomya
Arthropoda	Insecta	Diptera	Anthomyiidae	Pegoplata
Arthropoda	Insecta	Diptera	Anthomyiidae	Zaphne
Arthropoda	Insecta	Diptera	Anthomyzidae	Stiphrosoma
Arthropoda	Insecta	Diptera	Asilidae	Afroholopogon
Arthropoda	Insecta	Diptera	Asilidae	Choerades
Arthropoda	Insecta	Diptera	Asilidae	Cyrtopogon
Arthropoda	Insecta	Diptera	Bibionidae	Plecia
Arthropoda	Insecta	Diptera	Bombyliidae	Villa
Arthropoda	Insecta	Diptera	Calliphoridae	Bengalia
Arthropoda	Insecta	Diptera	Calliphoridae	Blepharicnema
Arthropoda	Insecta	Diptera	Calliphoridae	Calliphora
Arthropoda	Insecta	Diptera	Calliphoridae	Cochliomyia
Arthropoda	Insecta	Diptera	Calliphoridae	Cynomya
Arthropoda	Insecta	Diptera	Calliphoridae	Eucalliphora
Arthropoda	Insecta	Diptera	Calliphoridae	Eumesembrinella
Arthropoda	Insecta	Diptera	Calliphoridae	Glutoxys
Arthropoda	Insecta	Diptera	Calliphoridae	Hemilucilia
Arthropoda	Insecta	Diptera	Calliphoridae	Hemipyrellia
Arthropoda	Insecta	Diptera	Calliphoridae	Huascaromusca
Arthropoda	Insecta	Diptera	Calliphoridae	Lucilia
Arthropoda	Insecta	Diptera	Calliphoridae	Mesembrinella
Arthropoda	Insecta	Diptera	Calliphoridae	Paralucilia
Arthropoda	Insecta	Diptera	Calliphoridae	Sarconesia
Arthropoda	Insecta	Diptera	Calliphoridae	Sarconesiopsis
Arthropoda	Insecta	Diptera	Calliphoridae	Verticia
Arthropoda	Insecta	Diptera	Campichoetidae	Campichoeta
Arthropoda	Insecta	Diptera	Canacidae	Tethina
Arthropoda	Insecta	Diptera	Carnidae	Meoneura
Arthropoda	Insecta	Diptera	Cecidomyiidae	Ametrodiplosis
Arthropoda	Insecta	Diptera	Cecidomyiidae	Anaretella
Arthropoda	Insecta	Diptera	Cecidomyiidae	Aphidoletes
Arthropoda	Insecta	Diptera	Cecidomyiidae	Aprionus
Arthropoda	Insecta	Diptera	Cecidomyiidae	Asiodiplosis
Arthropoda	Insecta	Diptera	Cecidomyiidae	Asteromyia
Arthropoda	Insecta	Diptera	Cecidomyiidae	Bryomyia
Arthropoda	Insecta	Diptera	Cecidomyiidae	Cecidomyia
Arthropoda	Insecta	Diptera	Cecidomyiidae	Contarinia
Arthropoda	Insecta	Diptera	Cecidomyiidae	Dasineura
Arthropoda	Insecta	Diptera	Cecidomyiidae	Feltiella
Arthropoda	Insecta	Diptera	Cecidomyiidae	Hartigiola
Arthropoda	Insecta	Diptera	Cecidomyiidae	Heteropeza
Arthropoda	Insecta	Diptera	Cecidomyiidae	Kiefferia
Arthropoda	Insecta	Diptera	Cecidomyiidae	Leptosyna
Arthropoda	Insecta	Diptera	Cecidomyiidae	Macrodiplosis
Arthropoda	Insecta	Diptera	Cecidomyiidae	Mycodiplosis
Arthropoda	Insecta	Diptera	Cecidomyiidae	Neolasioptera
Arthropoda	Insecta	Diptera	Cecidomyiidae	Odontodiplosis
Arthropoda	Insecta	Diptera	Cecidomyiidae	Orseolia
Arthropoda	Insecta	Diptera	Cecidomyiidae	Peromyia
Arthropoda	Insecta	Diptera	Cecidomyiidae	Pitydiplosis
Arthropoda	Insecta	Diptera	Cecidomyiidae	Placochela
Arthropoda	Insecta	Diptera	Cecidomyiidae	Procontarinia
Arthropoda	Insecta	Diptera	Cecidomyiidae	Prodiplosis
Arthropoda	Insecta	Diptera	Cecidomyiidae	Rabdophaga
Arthropoda	Insecta	Diptera	Cecidomyiidae	Resseliella
Arthropoda	Insecta	Diptera	Cecidomyiidae	Rhopalomyia
Arthropoda	Insecta	Diptera	Cecidomyiidae	Schizomyia
Arthropoda	Insecta	Diptera	Cecidomyiidae	Sitodiplosis
Arthropoda	Insecta	Diptera	Cecidomyiidae	Skuhraviana
Arthropoda	Insecta	Diptera	Cecidomyiidae	Stefaniola
Arthropoda	Insecta	Diptera	Cecidomyiidae	Vitisiella
Arthropoda	Insecta	Diptera	Ceratopogonidae	Alluaudomyia
Arthropoda	Insecta	Diptera	Ceratopogonidae	Atrichopogon
Arthropoda	Insecta	Diptera	Ceratopogonidae	Bezzia
Arthropoda	Insecta	Diptera	Ceratopogonidae	Clinohelea
Arthropoda	Insecta	Diptera	Ceratopogonidae	Culicoides
Arthropoda	Insecta	Diptera	Ceratopogonidae	Dasyhelea
Arthropoda	Insecta	Diptera	Ceratopogonidae	Forcipomyia
Arthropoda	Insecta	Diptera	Ceratopogonidae	Palpomyia
Arthropoda	Insecta	Diptera	Ceratopogonidae	Stilobezzia
Arthropoda	Insecta	Diptera	Chamaemyiidae	Leucotaraxis
Arthropoda	Insecta	Diptera	Chamaemyiidae	Plunomia
Arthropoda	Insecta	Diptera	Chaoboridae	Corethrella
Arthropoda	Insecta	Diptera	Chironomidae	Ablabesmyia
Arthropoda	Insecta	Diptera	Chironomidae	Apsectrotanypus
Arthropoda	Insecta	Diptera	Chironomidae	Australopelopia
Arthropoda	Insecta	Diptera	Chironomidae	Axarus
Arthropoda	Insecta	Diptera	Chironomidae	Benthalia
Arthropoda	Insecta	Diptera	Chironomidae	Boreoheptagyia
Arthropoda	Insecta	Diptera	Chironomidae	Brillia
Arthropoda	Insecta	Diptera	Chironomidae	Bryophaenocladius
Arthropoda	Insecta	Diptera	Chironomidae	Chaetocladius
Arthropoda	Insecta	Diptera	Chironomidae	Chironomus
Arthropoda	Insecta	Diptera	Chironomidae	Cladopelma
Arthropoda	Insecta	Diptera	Chironomidae	Cladotanytarsus
Arthropoda	Insecta	Diptera	Chironomidae	Compterosmittia
Arthropoda	Insecta	Diptera	Chironomidae	Conchapelopia
Arthropoda	Insecta	Diptera	Chironomidae	Coronapelopia
Arthropoda	Insecta	Diptera	Chironomidae	Corynoneura
Arthropoda	Insecta	Diptera	Chironomidae	Cricotopus
Arthropoda	Insecta	Diptera	Chironomidae	Cryptochironomus
Arthropoda	Insecta	Diptera	Chironomidae	Cyphomella
Arthropoda	Insecta	Diptera	Chironomidae	Diamesa
Arthropoda	Insecta	Diptera	Chironomidae	Dicrotendipes
Arthropoda	Insecta	Diptera	Chironomidae	Djalmabatista
Arthropoda	Insecta	Diptera	Chironomidae	Fittkauimyia
Arthropoda	Insecta	Diptera	Chironomidae	Glyptotendipes
Arthropoda	Insecta	Diptera	Chironomidae	Gymnometriocnemus
Arthropoda	Insecta	Diptera	Chironomidae	Heleniella
Arthropoda	Insecta	Diptera	Chironomidae	Heterotrissocladius
Arthropoda	Insecta	Diptera	Chironomidae	Hydrobaenus
Arthropoda	Insecta	Diptera	Chironomidae	Kiefferulus
Arthropoda	Insecta	Diptera	Chironomidae	Krenopelopia
Arthropoda	Insecta	Diptera	Chironomidae	Krenosmittia
Arthropoda	Insecta	Diptera	Chironomidae	Limnophyes
Arthropoda	Insecta	Diptera	Chironomidae	Lipiniella
Arthropoda	Insecta	Diptera	Chironomidae	Metriocnemus
Arthropoda	Insecta	Diptera	Chironomidae	Microchironomus
Arthropoda	Insecta	Diptera	Chironomidae	Micropsectra
Arthropoda	Insecta	Diptera	Chironomidae	Microtendipes
Arthropoda	Insecta	Diptera	Chironomidae	Nanocladius
Arthropoda	Insecta	Diptera	Chironomidae	Orthocladius
Arthropoda	Insecta	Diptera	Chironomidae	Pagastia
Arthropoda	Insecta	Diptera	Chironomidae	Parachironomus
Arthropoda	Insecta	Diptera	Chironomidae	Parakiefferiella
Arthropoda	Insecta	Diptera	Chironomidae	Parametriocnemus
Arthropoda	Insecta	Diptera	Chironomidae	Paraphaenocladius
Arthropoda	Insecta	Diptera	Chironomidae	Paratanytarsus
Arthropoda	Insecta	Diptera	Chironomidae	Paratendipes
Arthropoda	Insecta	Diptera	Chironomidae	Paratrichocladius
Arthropoda	Insecta	Diptera	Chironomidae	Parorthocladius
Arthropoda	Insecta	Diptera	Chironomidae	Pentaneura
Arthropoda	Insecta	Diptera	Chironomidae	Polypedilum
Arthropoda	Insecta	Diptera	Chironomidae	Potthastia
Arthropoda	Insecta	Diptera	Chironomidae	Procladius
Arthropoda	Insecta	Diptera	Chironomidae	Propsilocerus
Arthropoda	Insecta	Diptera	Chironomidae	Psectrocladius
Arthropoda	Insecta	Diptera	Chironomidae	Pseudokiefferiella
Arthropoda	Insecta	Diptera	Chironomidae	Pseudorthocladius
Arthropoda	Insecta	Diptera	Chironomidae	Radotanypus
Arthropoda	Insecta	Diptera	Chironomidae	Rheocricotopus
Arthropoda	Insecta	Diptera	Chironomidae	Rheotanytarsus
Arthropoda	Insecta	Diptera	Chironomidae	Smittia
Arthropoda	Insecta	Diptera	Chironomidae	Stempellina
Arthropoda	Insecta	Diptera	Chironomidae	Stempellinella
Arthropoda	Insecta	Diptera	Chironomidae	Sublettea
Arthropoda	Insecta	Diptera	Chironomidae	Sympotthastia
Arthropoda	Insecta	Diptera	Chironomidae	Tanypus
Arthropoda	Insecta	Diptera	Chironomidae	Tanytarsus
Arthropoda	Insecta	Diptera	Chironomidae	Tavastia
Arthropoda	Insecta	Diptera	Chironomidae	Tribelos
Arthropoda	Insecta	Diptera	Chironomidae	Zavrelimyia
Arthropoda	Insecta	Diptera	Chloropidae	Anatrichus
Arthropoda	Insecta	Diptera	Chloropidae	Aphanotrigonum
Arthropoda	Insecta	Diptera	Chloropidae	Biorbitella
Arthropoda	Insecta	Diptera	Chloropidae	Cadrema
Arthropoda	Insecta	Diptera	Chloropidae	Conioscinella
Arthropoda	Insecta	Diptera	Chloropidae	Dasyopa
Arthropoda	Insecta	Diptera	Chloropidae	Diplotoxa
Arthropoda	Insecta	Diptera	Chloropidae	Elachiptera
Arthropoda	Insecta	Diptera	Chloropidae	Enderleiniella
Arthropoda	Insecta	Diptera	Chloropidae	Eribolus
Arthropoda	Insecta	Diptera	Chloropidae	Eutropha
Arthropoda	Insecta	Diptera	Chloropidae	Gaurax
Arthropoda	Insecta	Diptera	Chloropidae	Hapleginella
Arthropoda	Insecta	Diptera	Chloropidae	Hippelates
Arthropoda	Insecta	Diptera	Chloropidae	Lasiambia
Arthropoda	Insecta	Diptera	Chloropidae	Lasiosina
Arthropoda	Insecta	Diptera	Chloropidae	Malloewia
Arthropoda	Insecta	Diptera	Chloropidae	Olcella
Arthropoda	Insecta	Diptera	Chloropidae	Oscinella
Arthropoda	Insecta	Diptera	Chloropidae	Oscinisoma
Arthropoda	Insecta	Diptera	Chloropidae	Pseudopachychaeta
Arthropoda	Insecta	Diptera	Chloropidae	Rhopalopterum
Arthropoda	Insecta	Diptera	Chloropidae	Thaumatomyia
Arthropoda	Insecta	Diptera	Chloropidae	Tricimba
Arthropoda	Insecta	Diptera	Clusiidae	Clusia
Arthropoda	Insecta	Diptera	Clusiidae	Clusiodes
Arthropoda	Insecta	Diptera	Clusiidae	Sobarocephala
Arthropoda	Insecta	Diptera	Conopidae	Pleurocerina
Arthropoda	Insecta	Diptera	Culicidae	Aedeomyia
Arthropoda	Insecta	Diptera	Culicidae	Aedes
Arthropoda	Insecta	Diptera	Culicidae	Anopheles
Arthropoda	Insecta	Diptera	Culicidae	Culex
Arthropoda	Insecta	Diptera	Culicidae	Culiseta
Arthropoda	Insecta	Diptera	Culicidae	Haemagogus
Arthropoda	Insecta	Diptera	Culicidae	Lutzia
Arthropoda	Insecta	Diptera	Culicidae	Mimomyia
Arthropoda	Insecta	Diptera	Culicidae	Ochlerotatus
Arthropoda	Insecta	Diptera	Culicidae	Psorophora
Arthropoda	Insecta	Diptera	Culicidae	Shannoniana
Arthropoda	Insecta	Diptera	Culicidae	Toxorhynchites
Arthropoda	Insecta	Diptera	Culicidae	Trichoprosopon
Arthropoda	Insecta	Diptera	Culicidae	Verrallina
Arthropoda	Insecta	Diptera	Culicidae	Wyeomyia
Arthropoda	Insecta	Diptera	Curtonotidae	Curtonotum
Arthropoda	Insecta	Diptera	Curtonotidae	Cyrtona
Arthropoda	Insecta	Diptera	Cylindrotomidae	Cylindrotoma
Arthropoda	Insecta	Diptera	Cylindrotomidae	Diogma
Arthropoda	Insecta	Diptera	Cylindrotomidae	Liogma
Arthropoda	Insecta	Diptera	Diastatidae	Diastata
Arthropoda	Insecta	Diptera	Diopsidae	Sphyracephala
Arthropoda	Insecta	Diptera	Ditomyiidae	Celebesomyia
Arthropoda	Insecta	Diptera	Ditomyiidae	Ditomyia
Arthropoda	Insecta	Diptera	Dolichopodidae	Achradocera
Arthropoda	Insecta	Diptera	Dolichopodidae	Argyrochlamys
Arthropoda	Insecta	Diptera	Dolichopodidae	Asyndetus
Arthropoda	Insecta	Diptera	Dolichopodidae	Campsicnemus
Arthropoda	Insecta	Diptera	Dolichopodidae	Chrysotimus
Arthropoda	Insecta	Diptera	Dolichopodidae	Chrysotus
Arthropoda	Insecta	Diptera	Dolichopodidae	Dolichopus
Arthropoda	Insecta	Diptera	Dolichopodidae	Gymnopternus
Arthropoda	Insecta	Diptera	Dolichopodidae	Hercostomoides
Arthropoda	Insecta	Diptera	Dolichopodidae	Hydrophorus
Arthropoda	Insecta	Diptera	Dolichopodidae	Medetera
Arthropoda	Insecta	Diptera	Dolichopodidae	Neurigona
Arthropoda	Insecta	Diptera	Dolichopodidae	Pelastoneurus
Arthropoda	Insecta	Diptera	Dolichopodidae	Plagiozopelma
Arthropoda	Insecta	Diptera	Dolichopodidae	Rhaphium
Arthropoda	Insecta	Diptera	Dolichopodidae	Syntormon
Arthropoda	Insecta	Diptera	Drosophilidae	Amiota
Arthropoda	Insecta	Diptera	Drosophilidae	Chymomyza
Arthropoda	Insecta	Diptera	Drosophilidae	Colocasiomyia
Arthropoda	Insecta	Diptera	Drosophilidae	Drosophila
Arthropoda	Insecta	Diptera	Drosophilidae	Hirtodrosophila
Arthropoda	Insecta	Diptera	Drosophilidae	Impatiophila
Arthropoda	Insecta	Diptera	Drosophilidae	Leucophenga
Arthropoda	Insecta	Diptera	Drosophilidae	Lordiphosa
Arthropoda	Insecta	Diptera	Drosophilidae	Mycodrosophila
Arthropoda	Insecta	Diptera	Drosophilidae	Phortica
Arthropoda	Insecta	Diptera	Drosophilidae	Scaptodrosophila
Arthropoda	Insecta	Diptera	Drosophilidae	Scaptomyza
Arthropoda	Insecta	Diptera	Drosophilidae	Stegana
Arthropoda	Insecta	Diptera	Drosophilidae	Zygothrica
Arthropoda	Insecta	Diptera	Empididae	Aplomera
Arthropoda	Insecta	Diptera	Empididae	Chelipoda
Arthropoda	Insecta	Diptera	Empididae	Dolichocephala
Arthropoda	Insecta	Diptera	Empididae	Empis
Arthropoda	Insecta	Diptera	Empididae	Hemerodromia
Arthropoda	Insecta	Diptera	Empididae	Hilara
Arthropoda	Insecta	Diptera	Empididae	Hilarempis
Arthropoda	Insecta	Diptera	Empididae	Hyperperacera
Arthropoda	Insecta	Diptera	Empididae	Iteaphila
Arthropoda	Insecta	Diptera	Empididae	Macrostomus
Arthropoda	Insecta	Diptera	Empididae	Rhamphomyia
Arthropoda	Insecta	Diptera	Empididae	Trichoclinocera
Arthropoda	Insecta	Diptera	Empididae	Wiedemannia
Arthropoda	Insecta	Diptera	Ephydridae	Coenia
Arthropoda	Insecta	Diptera	Ephydridae	Ditrichophora
Arthropoda	Insecta	Diptera	Ephydridae	Ephydra
Arthropoda	Insecta	Diptera	Ephydridae	Hydrellia
Arthropoda	Insecta	Diptera	Ephydridae	Paracoenia
Arthropoda	Insecta	Diptera	Ephydridae	Paralimna
Arthropoda	Insecta	Diptera	Ephydridae	Polytrichophora
Arthropoda	Insecta	Diptera	Ephydridae	Psilopa
Arthropoda	Insecta	Diptera	Ephydridae	Scatella
Arthropoda	Insecta	Diptera	Ephydridae	Scatophila
Arthropoda	Insecta	Diptera	Ephydridae	Trimerina
Arthropoda	Insecta	Diptera	Fanniidae	Euryomma
Arthropoda	Insecta	Diptera	Fanniidae	Fannia
Arthropoda	Insecta	Diptera	Fanniidae	Piezura
Arthropoda	Insecta	Diptera	Fergusoninidae	Fergusonina
Arthropoda	Insecta	Diptera	Heleomyzidae	Suillia
Arthropoda	Insecta	Diptera	Heleomyzidae	Trixoscelis
Arthropoda	Insecta	Diptera	Hippoboscidae	Lipoptena
Arthropoda	Insecta	Diptera	Hippoboscidae	Melophagus
Arthropoda	Insecta	Diptera	Hippoboscidae	Olfersia
Arthropoda	Insecta	Diptera	Hybotidae	Chersodromia
Arthropoda	Insecta	Diptera	Hybotidae	Crossopalpus
Arthropoda	Insecta	Diptera	Hybotidae	Elaphropeza
Arthropoda	Insecta	Diptera	Hybotidae	Euhybus
Arthropoda	Insecta	Diptera	Hybotidae	Ocydromia
Arthropoda	Insecta	Diptera	Hybotidae	Oedalea
Arthropoda	Insecta	Diptera	Hybotidae	Oropezella
Arthropoda	Insecta	Diptera	Hybotidae	Platypalpus
Arthropoda	Insecta	Diptera	Hybotidae	Symballophthalmus
Arthropoda	Insecta	Diptera	Hybotidae	Tachydromia
Arthropoda	Insecta	Diptera	Keroplatidae	Asindulum
Arthropoda	Insecta	Diptera	Keroplatidae	Isoneuromyia
Arthropoda	Insecta	Diptera	Keroplatidae	Macrocera
Arthropoda	Insecta	Diptera	Keroplatidae	Monocentrota
Arthropoda	Insecta	Diptera	Keroplatidae	Neoplatyura
Arthropoda	Insecta	Diptera	Keroplatidae	Proceroplatus
Arthropoda	Insecta	Diptera	Lauxaniidae	Camptoprosopella
Arthropoda	Insecta	Diptera	Lauxaniidae	Wawu
Arthropoda	Insecta	Diptera	Limoniidae	Conosia
Arthropoda	Insecta	Diptera	Limoniidae	Crypteria
Arthropoda	Insecta	Diptera	Limoniidae	Dicranomyia
Arthropoda	Insecta	Diptera	Limoniidae	Gonomyia
Arthropoda	Insecta	Diptera	Limoniidae	Hexatoma
Arthropoda	Insecta	Diptera	Limoniidae	Idiocera
Arthropoda	Insecta	Diptera	Limoniidae	Libnotes
Arthropoda	Insecta	Diptera	Limoniidae	Neolimnophila
Arthropoda	Insecta	Diptera	Limoniidae	Rhabdomastix
Arthropoda	Insecta	Diptera	Limoniidae	Rhipidia
Arthropoda	Insecta	Diptera	Limoniidae	Symplecta
Arthropoda	Insecta	Diptera	Limoniidae	Tipulimnoea
Arthropoda	Insecta	Diptera	Lonchaeidae	Lonchaea
Arthropoda	Insecta	Diptera	Lonchaeidae	Silba
Arthropoda	Insecta	Diptera	Milichiidae	Desmometopa
Arthropoda	Insecta	Diptera	Milichiidae	Madiza
Arthropoda	Insecta	Diptera	Muscidae	Atherigona
Arthropoda	Insecta	Diptera	Muscidae	Azelia
Arthropoda	Insecta	Diptera	Muscidae	Cariocamyia
Arthropoda	Insecta	Diptera	Muscidae	Coenosia
Arthropoda	Insecta	Diptera	Muscidae	Cyrtoneurina
Arthropoda	Insecta	Diptera	Muscidae	Dasyphora
Arthropoda	Insecta	Diptera	Muscidae	Dichaetomyia
Arthropoda	Insecta	Diptera	Muscidae	Drymeia
Arthropoda	Insecta	Diptera	Muscidae	Eudasyphora
Arthropoda	Insecta	Diptera	Muscidae	Fanniinae
Arthropoda	Insecta	Diptera	Muscidae	Graphomya
Arthropoda	Insecta	Diptera	Muscidae	Haematobia
Arthropoda	Insecta	Diptera	Muscidae	Haematobosca
Arthropoda	Insecta	Diptera	Muscidae	Haematostoma
Arthropoda	Insecta	Diptera	Muscidae	Helina
Arthropoda	Insecta	Diptera	Muscidae	Hydrotaea
Arthropoda	Insecta	Diptera	Muscidae	Limnophora
Arthropoda	Insecta	Diptera	Muscidae	Lispe
Arthropoda	Insecta	Diptera	Muscidae	Lophosceles
Arthropoda	Insecta	Diptera	Muscidae	Micropotamia
Arthropoda	Insecta	Diptera	Muscidae	Morellia
Arthropoda	Insecta	Diptera	Muscidae	Musca
Arthropoda	Insecta	Diptera	Muscidae	Muscina
Arthropoda	Insecta	Diptera	Muscidae	Myospila
Arthropoda	Insecta	Diptera	Muscidae	Neomyia
Arthropoda	Insecta	Diptera	Muscidae	Phaonia
Arthropoda	Insecta	Diptera	Muscidae	Polietina
Arthropoda	Insecta	Diptera	Muscidae	Potamia
Arthropoda	Insecta	Diptera	Muscidae	Pseudocoenosia
Arthropoda	Insecta	Diptera	Muscidae	Spilogona
Arthropoda	Insecta	Diptera	Muscidae	Stomoxys
Arthropoda	Insecta	Diptera	Muscidae	Thricops
Arthropoda	Insecta	Diptera	Mycetophilidae	Allactoneura
Arthropoda	Insecta	Diptera	Mycetophilidae	Allodia
Arthropoda	Insecta	Diptera	Mycetophilidae	Allodiopsis
Arthropoda	Insecta	Diptera	Mycetophilidae	Anaclileia
Arthropoda	Insecta	Diptera	Mycetophilidae	Anatella
Arthropoda	Insecta	Diptera	Mycetophilidae	Boletina
Arthropoda	Insecta	Diptera	Mycetophilidae	Bolitophila
Arthropoda	Insecta	Diptera	Mycetophilidae	Boraceomyia
Arthropoda	Insecta	Diptera	Mycetophilidae	Brevicornu
Arthropoda	Insecta	Diptera	Mycetophilidae	Clastobasis
Arthropoda	Insecta	Diptera	Mycetophilidae	Docosia
Arthropoda	Insecta	Diptera	Mycetophilidae	Dynatosoma
Arthropoda	Insecta	Diptera	Mycetophilidae	Epicypta
Arthropoda	Insecta	Diptera	Mycetophilidae	Greenomyia
Arthropoda	Insecta	Diptera	Mycetophilidae	Katatopygia
Arthropoda	Insecta	Diptera	Mycetophilidae	Leia
Arthropoda	Insecta	Diptera	Mycetophilidae	Leptomorphus
Arthropoda	Insecta	Diptera	Mycetophilidae	Megophthalmidia
Arthropoda	Insecta	Diptera	Mycetophilidae	Mycetophila
Arthropoda	Insecta	Diptera	Mycetophilidae	Mycomya
Arthropoda	Insecta	Diptera	Mycetophilidae	Neuratelia
Arthropoda	Insecta	Diptera	Mycetophilidae	Paramanota
Arthropoda	Insecta	Diptera	Mycetophilidae	Paratrizygia
Arthropoda	Insecta	Diptera	Mycetophilidae	Phronia
Arthropoda	Insecta	Diptera	Mycetophilidae	Platurocypta
Arthropoda	Insecta	Diptera	Mycetophilidae	Polylepta
Arthropoda	Insecta	Diptera	Mycetophilidae	Rymosia
Arthropoda	Insecta	Diptera	Mycetophilidae	Sceptonia
Arthropoda	Insecta	Diptera	Mycetophilidae	Sciophila
Arthropoda	Insecta	Diptera	Mycetophilidae	Synapha
Arthropoda	Insecta	Diptera	Mycetophilidae	Tetragoneura
Arthropoda	Insecta	Diptera	Mycetophilidae	Trichonta
Arthropoda	Insecta	Diptera	Mycetophilidae	Zygomyia
Arthropoda	Insecta	Diptera	Nycteribiidae	Cyclopodia
Arthropoda	Insecta	Diptera	Nycteribiidae	Eucampsipoda
Arthropoda	Insecta	Diptera	Nycteribiidae	Nycteribia
Arthropoda	Insecta	Diptera	Nycteribiidae	Penicillidia
Arthropoda	Insecta	Diptera	Nymphomyiidae	Nymphomyia
Arthropoda	Insecta	Diptera	Opomyzidae	Geomyza
Arthropoda	Insecta	Diptera	Pediciidae	Dicranota
Arthropoda	Insecta	Diptera	Pediciidae	Ula
Arthropoda	Insecta	Diptera	Phoridae	Anevrina
Arthropoda	Insecta	Diptera	Phoridae	Conicera
Arthropoda	Insecta	Diptera	Phoridae	Diplonevra
Arthropoda	Insecta	Diptera	Phoridae	Dohrniphora
Arthropoda	Insecta	Diptera	Phoridae	Gymnophora
Arthropoda	Insecta	Diptera	Phoridae	Hypocera
Arthropoda	Insecta	Diptera	Phoridae	Megaselia
Arthropoda	Insecta	Diptera	Phoridae	Metopina
Arthropoda	Insecta	Diptera	Phoridae	Triphleba
Arthropoda	Insecta	Diptera	Piophilidae	Allopiophila
Arthropoda	Insecta	Diptera	Piophilidae	Amphipogon
Arthropoda	Insecta	Diptera	Piophilidae	Parapiophila
Arthropoda	Insecta	Diptera	Piophilidae	Prochyliza
Arthropoda	Insecta	Diptera	Pipunculidae	Cephalops
Arthropoda	Insecta	Diptera	Pipunculidae	Chalarus
Arthropoda	Insecta	Diptera	Pipunculidae	Eudorylas
Arthropoda	Insecta	Diptera	Pipunculidae	Nephrocerus
Arthropoda	Insecta	Diptera	Polleniidae	Pollenia
Arthropoda	Insecta	Diptera	Psychodidae	Brunettia
Arthropoda	Insecta	Diptera	Psychodidae	Hemimormia
Arthropoda	Insecta	Diptera	Psychodidae	Lutzomyia
Arthropoda	Insecta	Diptera	Psychodidae	Neoarisemus
Arthropoda	Insecta	Diptera	Psychodidae	Parajungiella
Arthropoda	Insecta	Diptera	Psychodidae	Pericoma
Arthropoda	Insecta	Diptera	Psychodidae	Philosepedon
Arthropoda	Insecta	Diptera	Psychodidae	Phlebotomus
Arthropoda	Insecta	Diptera	Psychodidae	Pintomyia
Arthropoda	Insecta	Diptera	Psychodidae	Pneumia
Arthropoda	Insecta	Diptera	Psychodidae	Psathyromyia
Arthropoda	Insecta	Diptera	Psychodidae	Psychoda
Arthropoda	Insecta	Diptera	Psychodidae	Satchelliella
Arthropoda	Insecta	Diptera	Rhagionidae	Chrysopilus
Arthropoda	Insecta	Diptera	Rhiniidae	Cosmina
Arthropoda	Insecta	Diptera	Rhiniidae	Strongyloneura
Arthropoda	Insecta	Diptera	Rhinophoridae	Oplisa
Arthropoda	Insecta	Diptera	Rhinophoridae	Phyto
Arthropoda	Insecta	Diptera	Rhinophoridae	Tromodesia
Arthropoda	Insecta	Diptera	Sarcophagidae	Metopia
Arthropoda	Insecta	Diptera	Sarcophagidae	Miltogramma
Arthropoda	Insecta	Diptera	Sarcophagidae	Oxysarcodexia
Arthropoda	Insecta	Diptera	Sarcophagidae	Protomiltogramma
Arthropoda	Insecta	Diptera	Sarcophagidae	Ravinia
Arthropoda	Insecta	Diptera	Sarcophagidae	Sarcophaga
Arthropoda	Insecta	Diptera	Sarcophagidae	Sarcophila
Arthropoda	Insecta	Diptera	Scathophagidae	Allomyella
Arthropoda	Insecta	Diptera	Scathophagidae	Cordilura
Arthropoda	Insecta	Diptera	Scathophagidae	Ernoneura
Arthropoda	Insecta	Diptera	Scathophagidae	Megaphthalmoides
Arthropoda	Insecta	Diptera	Scathophagidae	Okeniella
Arthropoda	Insecta	Diptera	Scathophagidae	Orthacheta
Arthropoda	Insecta	Diptera	Scathophagidae	Parallelomma
Arthropoda	Insecta	Diptera	Scathophagidae	Pogonota
Arthropoda	Insecta	Diptera	Scathophagidae	Scathophaga
Arthropoda	Insecta	Diptera	Scathophagidae	Spaziphora
Arthropoda	Insecta	Diptera	Scathophagidae	Trichopalpus
Arthropoda	Insecta	Diptera	Sciaridae	Austrosciara
Arthropoda	Insecta	Diptera	Sciaridae	Bradysia
Arthropoda	Insecta	Diptera	Sciaridae	Bradysiopsis
Arthropoda	Insecta	Diptera	Sciaridae	Camptochaeta
Arthropoda	Insecta	Diptera	Sciaridae	Claustropyga
Arthropoda	Insecta	Diptera	Sciaridae	Corynoptera
Arthropoda	Insecta	Diptera	Sciaridae	Cratyna
Arthropoda	Insecta	Diptera	Sciaridae	Dichopygina
Arthropoda	Insecta	Diptera	Sciaridae	Leptosciarella
Arthropoda	Insecta	Diptera	Sciaridae	Lycoriella
Arthropoda	Insecta	Diptera	Sciaridae	Phytosciara
Arthropoda	Insecta	Diptera	Sciaridae	Scatopsciara
Arthropoda	Insecta	Diptera	Sciaridae	Sciara
Arthropoda	Insecta	Diptera	Sciaridae	Trichosia
Arthropoda	Insecta	Diptera	Sciomyzidae	Atrichomelina
Arthropoda	Insecta	Diptera	Sciomyzidae	Dictya
Arthropoda	Insecta	Diptera	Sciomyzidae	Sepedon
Arthropoda	Insecta	Diptera	Sepsidae	Australosepsis
Arthropoda	Insecta	Diptera	Sepsidae	Saltella
Arthropoda	Insecta	Diptera	Sepsidae	Sepsis
Arthropoda	Insecta	Diptera	Sepsidae	Themira
Arthropoda	Insecta	Diptera	Sepsidae	Toxopoda
Arthropoda	Insecta	Diptera	Simuliidae	Austrosimulium
Arthropoda	Insecta	Diptera	Simuliidae	Cnephia
Arthropoda	Insecta	Diptera	Simuliidae	Cnesia
Arthropoda	Insecta	Diptera	Simuliidae	Gigantodax
Arthropoda	Insecta	Diptera	Simuliidae	Metacnephia
Arthropoda	Insecta	Diptera	Simuliidae	Prosimulium
Arthropoda	Insecta	Diptera	Simuliidae	Simulium
Arthropoda	Insecta	Diptera	Somatiidae	Somatia
Arthropoda	Insecta	Diptera	Sphaeroceridae	Archiborborus
Arthropoda	Insecta	Diptera	Sphaeroceridae	Coproica
Arthropoda	Insecta	Diptera	Sphaeroceridae	Copromyza
Arthropoda	Insecta	Diptera	Sphaeroceridae	Crumomyia
Arthropoda	Insecta	Diptera	Sphaeroceridae	Elachisoma
Arthropoda	Insecta	Diptera	Sphaeroceridae	Ischiolepta
Arthropoda	Insecta	Diptera	Sphaeroceridae	Leptocera
Arthropoda	Insecta	Diptera	Sphaeroceridae	Mesosphaerocera
Arthropoda	Insecta	Diptera	Sphaeroceridae	Minilimosina
Arthropoda	Insecta	Diptera	Sphaeroceridae	Opalimosina
Arthropoda	Insecta	Diptera	Sphaeroceridae	Pseudocollinella
Arthropoda	Insecta	Diptera	Sphaeroceridae	Pullimosina
Arthropoda	Insecta	Diptera	Sphaeroceridae	Rachispoda
Arthropoda	Insecta	Diptera	Sphaeroceridae	Spelobia
Arthropoda	Insecta	Diptera	Sphaeroceridae	Sphaerocera
Arthropoda	Insecta	Diptera	Sphaeroceridae	Terrilimosina
Arthropoda	Insecta	Diptera	Stratiomyidae	Beris
Arthropoda	Insecta	Diptera	Stratiomyidae	Neopachygaster
Arthropoda	Insecta	Diptera	Stratiomyidae	Odontomyia
Arthropoda	Insecta	Diptera	Stratiomyidae	Ptecticus
Arthropoda	Insecta	Diptera	Stratiomyidae	Strobilaspis
Arthropoda	Insecta	Diptera	Stratiomyidae	Tinda
Arthropoda	Insecta	Diptera	Streblidae	Nycterophilia
Arthropoda	Insecta	Diptera	Syrphidae	Allobaccha
Arthropoda	Insecta	Diptera	Syrphidae	Callicera
Arthropoda	Insecta	Diptera	Syrphidae	Ceriana
Arthropoda	Insecta	Diptera	Syrphidae	Chalcosyrphus
Arthropoda	Insecta	Diptera	Syrphidae	Chrysotoxum
Arthropoda	Insecta	Diptera	Syrphidae	Eosalpingogaster
Arthropoda	Insecta	Diptera	Syrphidae	Epistrophe
Arthropoda	Insecta	Diptera	Syrphidae	Lejogaster
Arthropoda	Insecta	Diptera	Syrphidae	Melangyna
Arthropoda	Insecta	Diptera	Syrphidae	Meligramma
Arthropoda	Insecta	Diptera	Syrphidae	Myolepta
Arthropoda	Insecta	Diptera	Syrphidae	Ocyptamus
Arthropoda	Insecta	Diptera	Syrphidae	Orphnabaccha
Arthropoda	Insecta	Diptera	Syrphidae	Paragus
Arthropoda	Insecta	Diptera	Syrphidae	Platycheirus
Arthropoda	Insecta	Diptera	Syrphidae	Sericomyia
Arthropoda	Insecta	Diptera	Syrphidae	Simosyrphus
Arthropoda	Insecta	Diptera	Syrphidae	Sphaerophoria
Arthropoda	Insecta	Diptera	Syrphidae	Spheginobaccha
Arthropoda	Insecta	Diptera	Syrphidae	Syrphus
Arthropoda	Insecta	Diptera	Syrphidae	Toxomerus
Arthropoda	Insecta	Diptera	Syrphidae	Xylota
Arthropoda	Insecta	Diptera	Tabanidae	Acanthocera
Arthropoda	Insecta	Diptera	Tabanidae	Atylotus
Arthropoda	Insecta	Diptera	Tabanidae	Chrysops
Arthropoda	Insecta	Diptera	Tabanidae	Copidapha
Arthropoda	Insecta	Diptera	Tabanidae	Haematopota
Arthropoda	Insecta	Diptera	Tabanidae	Hybomitra
Arthropoda	Insecta	Diptera	Tabanidae	Parosca
Arthropoda	Insecta	Diptera	Tabanidae	Philipomyia
Arthropoda	Insecta	Diptera	Tabanidae	Scione
Arthropoda	Insecta	Diptera	Tabanidae	Tabanus
Arthropoda	Insecta	Diptera	Tabanidae	Thaumastocera
Arthropoda	Insecta	Diptera	Tachinidae	Allophorocera
Arthropoda	Insecta	Diptera	Tachinidae	Anisia
Arthropoda	Insecta	Diptera	Tachinidae	Aplomya
Arthropoda	Insecta	Diptera	Tachinidae	Atacta
Arthropoda	Insecta	Diptera	Tachinidae	Atactosturmia
Arthropoda	Insecta	Diptera	Tachinidae	Athrycia
Arthropoda	Insecta	Diptera	Tachinidae	Belida
Arthropoda	Insecta	Diptera	Tachinidae	Belvosia
Arthropoda	Insecta	Diptera	Tachinidae	Blepharipa
Arthropoda	Insecta	Diptera	Tachinidae	Blepharomyia
Arthropoda	Insecta	Diptera	Tachinidae	Botria
Arthropoda	Insecta	Diptera	Tachinidae	Carcelia
Arthropoda	Insecta	Diptera	Tachinidae	Ceromya
Arthropoda	Insecta	Diptera	Tachinidae	Choeteprosopa
Arthropoda	Insecta	Diptera	Tachinidae	Chrysoexorista
Arthropoda	Insecta	Diptera	Tachinidae	Chrysotachina
Arthropoda	Insecta	Diptera	Tachinidae	Compsilura
Arthropoda	Insecta	Diptera	Tachinidae	Cyzenis
Arthropoda	Insecta	Diptera	Tachinidae	Dejeania
Arthropoda	Insecta	Diptera	Tachinidae	Demoticus
Arthropoda	Insecta	Diptera	Tachinidae	Drino
Arthropoda	Insecta	Diptera	Tachinidae	Ebenia
Arthropoda	Insecta	Diptera	Tachinidae	Epalpus
Arthropoda	Insecta	Diptera	Tachinidae	Eucelatoria
Arthropoda	Insecta	Diptera	Tachinidae	Euthelaira
Arthropoda	Insecta	Diptera	Tachinidae	Genea
Arthropoda	Insecta	Diptera	Tachinidae	Gonia
Arthropoda	Insecta	Diptera	Tachinidae	Gymnocheta
Arthropoda	Insecta	Diptera	Tachinidae	Hemisturmia
Arthropoda	Insecta	Diptera	Tachinidae	Houghia
Arthropoda	Insecta	Diptera	Tachinidae	Hyphantrophaga
Arthropoda	Insecta	Diptera	Tachinidae	Klugia
Arthropoda	Insecta	Diptera	Tachinidae	Leskia
Arthropoda	Insecta	Diptera	Tachinidae	Lespesia
Arthropoda	Insecta	Diptera	Tachinidae	Leucostoma
Arthropoda	Insecta	Diptera	Tachinidae	Ligeriella
Arthropoda	Insecta	Diptera	Tachinidae	Lixophaga
Arthropoda	Insecta	Diptera	Tachinidae	Medina
Arthropoda	Insecta	Diptera	Tachinidae	Meigenia
Arthropoda	Insecta	Diptera	Tachinidae	Meigenielloides
Arthropoda	Insecta	Diptera	Tachinidae	Nemoraea
Arthropoda	Insecta	Diptera	Tachinidae	Neomintho
Arthropoda	Insecta	Diptera	Tachinidae	Nowickia
Arthropoda	Insecta	Diptera	Tachinidae	Opsomeigenia
Arthropoda	Insecta	Diptera	Tachinidae	Oswaldia
Arthropoda	Insecta	Diptera	Tachinidae	Paradidyma
Arthropoda	Insecta	Diptera	Tachinidae	Peribaea
Arthropoda	Insecta	Diptera	Tachinidae	Periscepsia
Arthropoda	Insecta	Diptera	Tachinidae	Phebellia
Arthropoda	Insecta	Diptera	Tachinidae	Phorocerosoma
Arthropoda	Insecta	Diptera	Tachinidae	Phryxe
Arthropoda	Insecta	Diptera	Tachinidae	Phyllomya
Arthropoda	Insecta	Diptera	Tachinidae	Phytomyptera
Arthropoda	Insecta	Diptera	Tachinidae	Pseudochaeta
Arthropoda	Insecta	Diptera	Tachinidae	Senometopia
Arthropoda	Insecta	Diptera	Tachinidae	Senotainia
Arthropoda	Insecta	Diptera	Tachinidae	Siphosturmia
Arthropoda	Insecta	Diptera	Tachinidae	Solieria
Arthropoda	Insecta	Diptera	Tachinidae	Spathidexia
Arthropoda	Insecta	Diptera	Tachinidae	Sphaerina
Arthropoda	Insecta	Diptera	Tachinidae	Tachina
Arthropoda	Insecta	Diptera	Tachinidae	Tachinidaegen.tachJanzen01
Arthropoda	Insecta	Diptera	Tachinidae	Trichopoda
Arthropoda	Insecta	Diptera	Tachinidae	Tsugaea
Arthropoda	Insecta	Diptera	Tachinidae	Vibrissina
Arthropoda	Insecta	Diptera	Tachinidae	Voria
Arthropoda	Insecta	Diptera	Tachinidae	Winthemia
Arthropoda	Insecta	Diptera	Tachinidae	Xanthophyto
Arthropoda	Insecta	Diptera	Tachinidae	Zaira
Arthropoda	Insecta	Diptera	Tachinidae	Zelia
Arthropoda	Insecta	Diptera	Tachinidae	Zizyphomyia
Arthropoda	Insecta	Diptera	Tanyderidae	Protoplasa
Arthropoda	Insecta	Diptera	Tanyderidae	Tanyderus
Arthropoda	Insecta	Diptera	Tephritidae	Anastrepha
Arthropoda	Insecta	Diptera	Tephritidae	Bactrocera
Arthropoda	Insecta	Diptera	Tephritidae	Celidodacus
Arthropoda	Insecta	Diptera	Tephritidae	Sphaeniscus
Arthropoda	Insecta	Diptera	Tephritidae	Trupanea
Arthropoda	Insecta	Diptera	Tephritidae	Zeugodacus
Arthropoda	Insecta	Diptera	Tipulidae	Nephrotoma
Arthropoda	Insecta	Diptera	Tipulidae	Prionocera
Arthropoda	Insecta	Diptera	Tipulidae	Pselliophora
Arthropoda	Insecta	Diptera	Tipulidae	Tipula
Arthropoda	Insecta	Ephemeroptera	Baetidae	Cloeon
Arthropoda	Insecta	Ephemeroptera	Heptageniidae	Heptagenia
Arthropoda	Insecta	Ephemeroptera	Polymitarcyidae	Ephoron
Arthropoda	Insecta	Hemiptera	Aleyrodidae	Aleurocanthus
Arthropoda	Insecta	Hemiptera	Aleyrodidae	Aleuronudus
Arthropoda	Insecta	Hemiptera	Aleyrodidae	Bemisia
Arthropoda	Insecta	Hemiptera	Aleyrodidae	Dialeurodes
Arthropoda	Insecta	Hemiptera	Aleyrodidae	Paraleyrodes
Arthropoda	Insecta	Hemiptera	Aleyrodidae	Pealius
Arthropoda	Insecta	Hemiptera	Alydidae	Alydus
Arthropoda	Insecta	Hemiptera	Aphelocheiridae	Aphelocheirus
Arthropoda	Insecta	Hemiptera	Aphididae	Aphis
Arthropoda	Insecta	Hemiptera	Aphididae	Brachycaudus
Arthropoda	Insecta	Hemiptera	Aphididae	Cavariella
Arthropoda	Insecta	Hemiptera	Aphididae	Chaitophorus
Arthropoda	Insecta	Hemiptera	Aphididae	Cinara
Arthropoda	Insecta	Hemiptera	Aphididae	Cryptomyzus
Arthropoda	Insecta	Hemiptera	Aphididae	Delphiniobium
Arthropoda	Insecta	Hemiptera	Aphididae	Epameibaphis
Arthropoda	Insecta	Hemiptera	Aphididae	Essigella
Arthropoda	Insecta	Hemiptera	Aphididae	Eutrichosiphum
Arthropoda	Insecta	Hemiptera	Aphididae	Greenidea
Arthropoda	Insecta	Hemiptera	Aphididae	Iziphya
Arthropoda	Insecta	Hemiptera	Aphididae	Macrosiphoniella
Arthropoda	Insecta	Hemiptera	Aphididae	Metopeurum
Arthropoda	Insecta	Hemiptera	Aphididae	Mollitrichosiphum
Arthropoda	Insecta	Hemiptera	Aphididae	Myzodium
Arthropoda	Insecta	Hemiptera	Aphididae	Myzus
Arthropoda	Insecta	Hemiptera	Aphididae	Nearctaphis
Arthropoda	Insecta	Hemiptera	Aphididae	Ovatus
Arthropoda	Insecta	Hemiptera	Aphididae	Pleotrichophorus
Arthropoda	Insecta	Hemiptera	Aphididae	Pseudoepameibaphis
Arthropoda	Insecta	Hemiptera	Aphididae	Rhopalosiphum
Arthropoda	Insecta	Hemiptera	Aphididae	Schizaphis
Arthropoda	Insecta	Hemiptera	Aphididae	Semiaphis
Arthropoda	Insecta	Hemiptera	Aphididae	Sitobion
Arthropoda	Insecta	Hemiptera	Aphididae	Subsaltusaphis
Arthropoda	Insecta	Hemiptera	Aphididae	Tuberculatus
Arthropoda	Insecta	Hemiptera	Cercopidae	Eoscarta
Arthropoda	Insecta	Hemiptera	Cercopidae	Phymatostetha
Arthropoda	Insecta	Hemiptera	Cercopidae	Sphenorhina
Arthropoda	Insecta	Hemiptera	Cicadellidae	Amrasca
Arthropoda	Insecta	Hemiptera	Cicadellidae	Collasuyusana
Arthropoda	Insecta	Hemiptera	Cicadellidae	Japanagallia
Arthropoda	Insecta	Hemiptera	Cicadellidae	Kyboasca
Arthropoda	Insecta	Hemiptera	Cicadellidae	Macrosteles
Arthropoda	Insecta	Hemiptera	Cicadellidae	Nephotettix
Arthropoda	Insecta	Hemiptera	Cicadellidae	Ponana
Arthropoda	Insecta	Hemiptera	Cicadellidae	Recilia
Arthropoda	Insecta	Hemiptera	Cicadellidae	Xestocephalus
Arthropoda	Insecta	Hemiptera	Corixidae	Callicorixa
Arthropoda	Insecta	Hemiptera	Corixidae	Sigara
Arthropoda	Insecta	Hemiptera	Delphacidae	Nilaparvata
Arthropoda	Insecta	Hemiptera	Delphacidae	Sogatella
Arthropoda	Insecta	Hemiptera	Diaspididae	Chionaspis
Arthropoda	Insecta	Hemiptera	Diaspididae	Lepidosaphes
Arthropoda	Insecta	Hemiptera	Dictyopharidae	Erebomyia
Arthropoda	Insecta	Hemiptera	Fulgoridae	Poblicia
Arthropoda	Insecta	Hemiptera	Membracidae	Cyrtolobus
Arthropoda	Insecta	Hemiptera	Miridae	Cyrtorhinus
Arthropoda	Insecta	Hemiptera	Miridae	Proboscidocoris
Arthropoda	Insecta	Hemiptera	Miridae	Prolygus
Arthropoda	Insecta	Hemiptera	Miridae	Psallus
Arthropoda	Insecta	Hemiptera	Pemphigidae	Mordwilkoja
Arthropoda	Insecta	Hemiptera	Psyllidae	Heteropsylla
Arthropoda	Insecta	Hemiptera	Pyrrhocoridae	Dysdercus
Arthropoda	Insecta	Hemiptera	Reduviidae	Eupheno
Arthropoda	Insecta	Hemiptera	Reduviidae	Pselliopus
Arthropoda	Insecta	Hemiptera	Rhopalidae	Boisea
Arthropoda	Insecta	Hemiptera	Saldidae	Saldula
Arthropoda	Insecta	Hemiptera	Tettigometridae	Tettigometra
Arthropoda	Insecta	Hemiptera	Thelaxidae	Thelaxes
Arthropoda	Insecta	Hemiptera	Tropiduchidae	Trypetimorpha
Arthropoda	Insecta	Hymenoptera	Apidae	Apis
Arthropoda	Insecta	Hymenoptera	Braconidae	Adelius
Arthropoda	Insecta	Hymenoptera	Braconidae	Apanteles
Arthropoda	Insecta	Hymenoptera	Braconidae	Chelonus
Arthropoda	Insecta	Hymenoptera	Braconidae	Cotesia
Arthropoda	Insecta	Hymenoptera	Braconidae	Dolichogenidea
Arthropoda	Insecta	Hymenoptera	Braconidae	Glyptapanteles
Arthropoda	Insecta	Hymenoptera	Braconidae	Illidops
Arthropoda	Insecta	Hymenoptera	Braconidae	Macrocentrus
Arthropoda	Insecta	Hymenoptera	Braconidae	Meteorus
Arthropoda	Insecta	Hymenoptera	Braconidae	Microplitis
Arthropoda	Insecta	Hymenoptera	Braconidae	Orgilus
Arthropoda	Insecta	Hymenoptera	Braconidae	Trioxys
Arthropoda	Insecta	Hymenoptera	Crabronidae	Mimumesa
Arthropoda	Insecta	Hymenoptera	Dryinidae	Gonatopus
Arthropoda	Insecta	Hymenoptera	Encyrtidae	Anagyrus
Arthropoda	Insecta	Hymenoptera	Encyrtidae	Ooencyrtus
Arthropoda	Insecta	Hymenoptera	Eulophidae	Entedon
Arthropoda	Insecta	Hymenoptera	Eulophidae	Tetrastichus
Arthropoda	Insecta	Hymenoptera	Formicidae	Anochetus
Arthropoda	Insecta	Hymenoptera	Formicidae	Aphaenogaster
Arthropoda	Insecta	Hymenoptera	Formicidae	Cardiocondyla
Arthropoda	Insecta	Hymenoptera	Formicidae	Crematogaster
Arthropoda	Insecta	Hymenoptera	Formicidae	Ectatomma
Arthropoda	Insecta	Hymenoptera	Formicidae	Messor
Arthropoda	Insecta	Hymenoptera	Formicidae	Odontomachus
Arthropoda	Insecta	Hymenoptera	Formicidae	Platythyrea
Arthropoda	Insecta	Hymenoptera	Formicidae	Polyrhachis
Arthropoda	Insecta	Hymenoptera	Formicidae	Tapinoma
Arthropoda	Insecta	Hymenoptera	Halictidae	Lasioglossum
Arthropoda	Insecta	Hymenoptera	Halictidae	Sphecodes
Arthropoda	Insecta	Hymenoptera	Ichneumonidae	Eruga
Arthropoda	Insecta	Hymenoptera	Ichneumonidae	Ethelurgus
Arthropoda	Insecta	Hymenoptera	Ichneumonidae	Perilissus
Arthropoda	Insecta	Hymenoptera	Ichneumonidae	Phytodietus
Arthropoda	Insecta	Hymenoptera	Ichneumonidae	Trathala
Arthropoda	Insecta	Hymenoptera	Ichneumonidae	Woldstedtius
Arthropoda	Insecta	Hymenoptera	Mymaridae	Alaptus
Arthropoda	Insecta	Hymenoptera	Mymaridae	Anagrus
Arthropoda	Insecta	Hymenoptera	Mymaridae	Anargus
Arthropoda	Insecta	Hymenoptera	Mymaridae	Mymar
Arthropoda	Insecta	Hymenoptera	Scelionidae	Gryon
Arthropoda	Insecta	Hymenoptera	Scelionidae	Idris
Arthropoda	Insecta	Hymenoptera	Scelionidae	Oxyscelio
Arthropoda	Insecta	Hymenoptera	Scelionidae	Telenomus
Arthropoda	Insecta	Hymenoptera	Tenthredinidae	Adiaclema
Arthropoda	Insecta	Hymenoptera	Vespidae	Parapolybia
Arthropoda	Insecta	Hymenoptera	Vespidae	Vespa
Arthropoda	Insecta	Hymenoptera	Xyelidae	Xyela
Arthropoda	Insecta	Lepidoptera	Anthelidae	Pterolocera
Arthropoda	Insecta	Lepidoptera	Apatelodidae	Tarchon
Arthropoda	Insecta	Lepidoptera	Attevidae	Atteva
Arthropoda	Insecta	Lepidoptera	Blastobasidae	Pigritia
Arthropoda	Insecta	Lepidoptera	Bucculatricidae	Bucculatrix
Arthropoda	Insecta	Lepidoptera	Bucculatricidae	Ogmograptis
Arthropoda	Insecta	Lepidoptera	Castniidae	Paysandisia
Arthropoda	Insecta	Lepidoptera	Castniidae	Synemon
Arthropoda	Insecta	Lepidoptera	Choreutidae	Brenthia
Arthropoda	Insecta	Lepidoptera	Choreutidae	Tebenna
Arthropoda	Insecta	Lepidoptera	Choreutidae	Tortyra
Arthropoda	Insecta	Lepidoptera	Coleophoridae	Coleophora
Arthropoda	Insecta	Lepidoptera	Cosmopterigidae	Cosmopterix
Arthropoda	Insecta	Lepidoptera	Cosmopterigidae	Hyposmocoma
Arthropoda	Insecta	Lepidoptera	Cosmopterigidae	Macrobathra
Arthropoda	Insecta	Lepidoptera	Crambidae	Abegesta
Arthropoda	Insecta	Lepidoptera	Crambidae	Agathodes
Arthropoda	Insecta	Lepidoptera	Crambidae	Argyractoides
Arthropoda	Insecta	Lepidoptera	Crambidae	Chilo
Arthropoda	Insecta	Lepidoptera	Crambidae	Cnaphalocrocis
Arthropoda	Insecta	Lepidoptera	Crambidae	Diacme
Arthropoda	Insecta	Lepidoptera	Crambidae	Diaphania
Arthropoda	Insecta	Lepidoptera	Crambidae	Glyphodes
Arthropoda	Insecta	Lepidoptera	Crambidae	Herpetogramma
Arthropoda	Insecta	Lepidoptera	Crambidae	Hymenia
Arthropoda	Insecta	Lepidoptera	Crambidae	Leucinodes
Arthropoda	Insecta	Lepidoptera	Crambidae	Loxostege
Arthropoda	Insecta	Lepidoptera	Crambidae	Mabra
Arthropoda	Insecta	Lepidoptera	Crambidae	Maruca
Arthropoda	Insecta	Lepidoptera	Crambidae	Ostrinia
Arthropoda	Insecta	Lepidoptera	Crambidae	Pycnarmon
Arthropoda	Insecta	Lepidoptera	Crambidae	Pyrausta
Arthropoda	Insecta	Lepidoptera	Crambidae	Salbia
Arthropoda	Insecta	Lepidoptera	Crambidae	Synclera
Arthropoda	Insecta	Lepidoptera	Crambidae	Tatobotys
Arthropoda	Insecta	Lepidoptera	Crambidae	Thesaurica
Arthropoda	Insecta	Lepidoptera	Crambidae	Triuncidia
Arthropoda	Insecta	Lepidoptera	Cyclotornidae	Cyclotorna
Arthropoda	Insecta	Lepidoptera	Depressariidae	Antaeotricha
Arthropoda	Insecta	Lepidoptera	Depressariidae	Octasphales
Arthropoda	Insecta	Lepidoptera	Depressariidae	Stenoma
Arthropoda	Insecta	Lepidoptera	Erebidae	Aedia
Arthropoda	Insecta	Lepidoptera	Erebidae	Asota
Arthropoda	Insecta	Lepidoptera	Erebidae	Bleptina
Arthropoda	Insecta	Lepidoptera	Erebidae	Creatonotos
Arthropoda	Insecta	Lepidoptera	Erebidae	Dasychira
Arthropoda	Insecta	Lepidoptera	Erebidae	Dichromia
Arthropoda	Insecta	Lepidoptera	Erebidae	Drasteria
Arthropoda	Insecta	Lepidoptera	Erebidae	Dysgonia
Arthropoda	Insecta	Lepidoptera	Erebidae	Halysidota
Arthropoda	Insecta	Lepidoptera	Erebidae	Hipoepa
Arthropoda	Insecta	Lepidoptera	Erebidae	Hypena
Arthropoda	Insecta	Lepidoptera	Erebidae	Leptotroga
Arthropoda	Insecta	Lepidoptera	Erebidae	Lithilaria
Arthropoda	Insecta	Lepidoptera	Erebidae	Luceria
Arthropoda	Insecta	Lepidoptera	Erebidae	Mocis
Arthropoda	Insecta	Lepidoptera	Erebidae	Mycterophora
Arthropoda	Insecta	Lepidoptera	Erebidae	Palthis
Arthropoda	Insecta	Lepidoptera	Erebidae	Paracles
Arthropoda	Insecta	Lepidoptera	Erebidae	Paracolax
Arthropoda	Insecta	Lepidoptera	Erebidae	Prolophota
Arthropoda	Insecta	Lepidoptera	Erebidae	Schrankia
Arthropoda	Insecta	Lepidoptera	Erebidae	Stenhypena
Arthropoda	Insecta	Lepidoptera	Erebidae	Termessa
Arthropoda	Insecta	Lepidoptera	Erebidae	Thyas
Arthropoda	Insecta	Lepidoptera	Erebidae	Xenogenes
Arthropoda	Insecta	Lepidoptera	Eriocraniidae	Eriocrania
Arthropoda	Insecta	Lepidoptera	Euteliidae	Targalla
Arthropoda	Insecta	Lepidoptera	Gelechiidae	Anarsia
Arthropoda	Insecta	Lepidoptera	Gelechiidae	Aproaerema
Arthropoda	Insecta	Lepidoptera	Gelechiidae	Gnorimoschema
Arthropoda	Insecta	Lepidoptera	Gelechiidae	Megacraspedus
Arthropoda	Insecta	Lepidoptera	Gelechiidae	Pexicopia
Arthropoda	Insecta	Lepidoptera	Geometridae	Alcis
Arthropoda	Insecta	Lepidoptera	Geometridae	Amelora
Arthropoda	Insecta	Lepidoptera	Geometridae	Biston
Arthropoda	Insecta	Lepidoptera	Geometridae	Chiasmia
Arthropoda	Insecta	Lepidoptera	Geometridae	Dichromodes
Arthropoda	Insecta	Lepidoptera	Geometridae	Ectropis
Arthropoda	Insecta	Lepidoptera	Geometridae	Eois
Arthropoda	Insecta	Lepidoptera	Geometridae	Eusarca
Arthropoda	Insecta	Lepidoptera	Geometridae	Krananda
Arthropoda	Insecta	Lepidoptera	Geometridae	Lobocleta
Arthropoda	Insecta	Lepidoptera	Geometridae	Lomographa
Arthropoda	Insecta	Lepidoptera	Geometridae	Nematocampa
Arthropoda	Insecta	Lepidoptera	Geometridae	Nephodia
Arthropoda	Insecta	Lepidoptera	Geometridae	Opisthoxia
Arthropoda	Insecta	Lepidoptera	Geometridae	Oxydia
Arthropoda	Insecta	Lepidoptera	Geometridae	Perigramma
Arthropoda	Insecta	Lepidoptera	Geometridae	Pero
Arthropoda	Insecta	Lepidoptera	Geometridae	Petrophora
Arthropoda	Insecta	Lepidoptera	Geometridae	Physetostege
Arthropoda	Insecta	Lepidoptera	Geometridae	Psilalcis
Arthropoda	Insecta	Lepidoptera	Geometridae	Psodos
Arthropoda	Insecta	Lepidoptera	Geometridae	Ptychamalia
Arthropoda	Insecta	Lepidoptera	Geometridae	Pyrinia
Arthropoda	Insecta	Lepidoptera	Geometridae	Smyriodes
Arthropoda	Insecta	Lepidoptera	Geometridae	Speranza
Arthropoda	Insecta	Lepidoptera	Geometridae	Thysanopyga
Arthropoda	Insecta	Lepidoptera	Geometridae	Tricentra
Arthropoda	Insecta	Lepidoptera	Geometridae	Xandrames
Arthropoda	Insecta	Lepidoptera	Geometridae	Zamarada
Arthropoda	Insecta	Lepidoptera	Geometridae	Zeheba
Arthropoda	Insecta	Lepidoptera	Gracillariidae	Callisto
Arthropoda	Insecta	Lepidoptera	Gracillariidae	Cameraria
Arthropoda	Insecta	Lepidoptera	Gracillariidae	Eteoryctis
Arthropoda	Insecta	Lepidoptera	Gracillariidae	Macrosaccus
Arthropoda	Insecta	Lepidoptera	Gracillariidae	Parornix
Arthropoda	Insecta	Lepidoptera	Hepialidae	Aepytus
Arthropoda	Insecta	Lepidoptera	Hepialidae	Cibyra
Arthropoda	Insecta	Lepidoptera	Hepialidae	Oxycanus
Arthropoda	Insecta	Lepidoptera	Hesperiidae	Aeromachus
Arthropoda	Insecta	Lepidoptera	Hesperiidae	Ampittia
Arthropoda	Insecta	Lepidoptera	Hesperiidae	Borbo
Arthropoda	Insecta	Lepidoptera	Hesperiidae	Capila
Arthropoda	Insecta	Lepidoptera	Hesperiidae	Cynea
Arthropoda	Insecta	Lepidoptera	Hesperiidae	Erionota
Arthropoda	Insecta	Lepidoptera	Hesperiidae	Erynnis
Arthropoda	Insecta	Lepidoptera	Hesperiidae	Gegenes
Arthropoda	Insecta	Lepidoptera	Hesperiidae	Granila
Arthropoda	Insecta	Lepidoptera	Hesperiidae	Parphorus
Arthropoda	Insecta	Lepidoptera	Hesperiidae	Scobura
Arthropoda	Insecta	Lepidoptera	Hesperiidae	Thoressa
Arthropoda	Insecta	Lepidoptera	Hesperiidae	Thymelicus
Arthropoda	Insecta	Lepidoptera	Hesperiidae	Zinaida
Arthropoda	Insecta	Lepidoptera	Lasiocampidae	Genduara
Arthropoda	Insecta	Lepidoptera	Limacodidae	Apoda
Arthropoda	Insecta	Lepidoptera	Limacodidae	Apodecta
Arthropoda	Insecta	Lepidoptera	Limacodidae	Dichromapteryx
Arthropoda	Insecta	Lepidoptera	Limacodidae	Eloasa
Arthropoda	Insecta	Lepidoptera	Lycaenidae	Allotinus
Arthropoda	Insecta	Lepidoptera	Lycaenidae	Cacyreus
Arthropoda	Insecta	Lepidoptera	Lycaenidae	Castalius
Arthropoda	Insecta	Lepidoptera	Lycaenidae	Hypochrysops
Arthropoda	Insecta	Lepidoptera	Lycaenidae	Polyommatus
Arthropoda	Insecta	Lepidoptera	Megalopygidae	Megalopyge
Arthropoda	Insecta	Lepidoptera	Mimallonidae	Cicinnus
Arthropoda	Insecta	Lepidoptera	Mimallonidae	Roelmana
Arthropoda	Insecta	Lepidoptera	Neopseustidae	Neopseustis
Arthropoda	Insecta	Lepidoptera	Nepticulidae	Ectoedemia
Arthropoda	Insecta	Lepidoptera	Nepticulidae	Stigmella
Arthropoda	Insecta	Lepidoptera	Nepticulidae	Zimmermannia
Arthropoda	Insecta	Lepidoptera	Noctuidae	Acrapex
Arthropoda	Insecta	Lepidoptera	Noctuidae	Bagisara
Arthropoda	Insecta	Lepidoptera	Noctuidae	Belciana
Arthropoda	Insecta	Lepidoptera	Noctuidae	Bryophila
Arthropoda	Insecta	Lepidoptera	Noctuidae	Chrysodeixis
Arthropoda	Insecta	Lepidoptera	Noctuidae	Condica
Arthropoda	Insecta	Lepidoptera	Noctuidae	Cosmia
Arthropoda	Insecta	Lepidoptera	Noctuidae	Cucullia
Arthropoda	Insecta	Lepidoptera	Noctuidae	Eucarta
Arthropoda	Insecta	Lepidoptera	Noctuidae	Haemerosia
Arthropoda	Insecta	Lepidoptera	Noctuidae	Heliocheilus
Arthropoda	Insecta	Lepidoptera	Noctuidae	Lacinipolia
Arthropoda	Insecta	Lepidoptera	Noctuidae	Leucania
Arthropoda	Insecta	Lepidoptera	Noctuidae	Orthosia
Arthropoda	Insecta	Lepidoptera	Noctuidae	Ozarba
Arthropoda	Insecta	Lepidoptera	Noctuidae	Protodeltote
Arthropoda	Insecta	Lepidoptera	Noctuidae	Schinia
Arthropoda	Insecta	Lepidoptera	Noctuidae	Sesamia
Arthropoda	Insecta	Lepidoptera	Noctuidae	Spodoptera
Arthropoda	Insecta	Lepidoptera	Nolidae	Meganola
Arthropoda	Insecta	Lepidoptera	Notodontidae	Clostera
Arthropoda	Insecta	Lepidoptera	Notodontidae	Hemiceras
Arthropoda	Insecta	Lepidoptera	Notodontidae	Lophontosia
Arthropoda	Insecta	Lepidoptera	Notodontidae	Rifargia
Arthropoda	Insecta	Lepidoptera	Notodontidae	Strophocerus
Arthropoda	Insecta	Lepidoptera	Nymphalidae	Actinote
Arthropoda	Insecta	Lepidoptera	Nymphalidae	Cercyonis
Arthropoda	Insecta	Lepidoptera	Nymphalidae	Euptychia
Arthropoda	Insecta	Lepidoptera	Nymphalidae	Euthalia
Arthropoda	Insecta	Lepidoptera	Nymphalidae	Heliconius
Arthropoda	Insecta	Lepidoptera	Nymphalidae	Melanitis
Arthropoda	Insecta	Lepidoptera	Nymphalidae	Mycalesis
Arthropoda	Insecta	Lepidoptera	Nymphalidae	Pareuptychia
Arthropoda	Insecta	Lepidoptera	Nymphalidae	Proterebia
Arthropoda	Insecta	Lepidoptera	Nymphalidae	Tanaecia
Arthropoda	Insecta	Lepidoptera	Oecophoridae	Philobota
Arthropoda	Insecta	Lepidoptera	Oecophoridae	Pleurota
Arthropoda	Insecta	Lepidoptera	Opostegidae	Opostega
Arthropoda	Insecta	Lepidoptera	Papilionidae	Allancastria
Arthropoda	Insecta	Lepidoptera	Papilionidae	Eurytides
Arthropoda	Insecta	Lepidoptera	Papilionidae	Papilio
Arthropoda	Insecta	Lepidoptera	Pieridae	Catopsilia
Arthropoda	Insecta	Lepidoptera	Pieridae	Delias
Arthropoda	Insecta	Lepidoptera	Pieridae	Elodina
Arthropoda	Insecta	Lepidoptera	Plutellidae	Acrolepiopsis
Arthropoda	Insecta	Lepidoptera	Psychidae	Ardiosteres
Arthropoda	Insecta	Lepidoptera	Psychidae	Eumeta
Arthropoda	Insecta	Lepidoptera	Pterophoridae	Geina
Arthropoda	Insecta	Lepidoptera	Pterophoridae	Stenoptilia
Arthropoda	Insecta	Lepidoptera	Pyralidae	Galleria
Arthropoda	Insecta	Lepidoptera	Riodinidae	Amarynthis
Arthropoda	Insecta	Lepidoptera	Riodinidae	Melanis
Arthropoda	Insecta	Lepidoptera	Riodinidae	Metacharis
Arthropoda	Insecta	Lepidoptera	Riodinidae	Sanguinea
Arthropoda	Insecta	Lepidoptera	Saturniidae	Carnegia
Arthropoda	Insecta	Lepidoptera	Saturniidae	Copaxa
Arthropoda	Insecta	Lepidoptera	Saturniidae	Eacles
Arthropoda	Insecta	Lepidoptera	Saturniidae	Kentroleuca
Arthropoda	Insecta	Lepidoptera	Saturniidae	Saturnia
Arthropoda	Insecta	Lepidoptera	Sesiidae	Bembecia
Arthropoda	Insecta	Lepidoptera	Sesiidae	Pennisetia
Arthropoda	Insecta	Lepidoptera	Sesiidae	Pyropteron
Arthropoda	Insecta	Lepidoptera	Sesiidae	Synanthedon
Arthropoda	Insecta	Lepidoptera	Sesiidae	Zenodoxus
Arthropoda	Insecta	Lepidoptera	Sphingidae	Clanis
Arthropoda	Insecta	Lepidoptera	Sphingidae	Poliana
Arthropoda	Insecta	Lepidoptera	Sphingidae	Sphinx
Arthropoda	Insecta	Lepidoptera	Thyrididae	Addaea
Arthropoda	Insecta	Lepidoptera	Thyrididae	Calindoea
Arthropoda	Insecta	Lepidoptera	Tineidae	Edosa
Arthropoda	Insecta	Lepidoptera	Tineidae	Tinea
Arthropoda	Insecta	Lepidoptera	Tischeriidae	Astrotischeria
Arthropoda	Insecta	Lepidoptera	Tortricidae	Actihema
Arthropoda	Insecta	Lepidoptera	Tortricidae	Adoxophyes
Arthropoda	Insecta	Lepidoptera	Tortricidae	Aphelia
Arthropoda	Insecta	Lepidoptera	Tortricidae	Argyrotaenia
Arthropoda	Insecta	Lepidoptera	Tortricidae	Clepsis
Arthropoda	Insecta	Lepidoptera	Tortricidae	Concinocordis
Arthropoda	Insecta	Lepidoptera	Tortricidae	Cydia
Arthropoda	Insecta	Lepidoptera	Tortricidae	Ericodesma
Arthropoda	Insecta	Lepidoptera	Tortricidae	Eucosmogastra
Arthropoda	Insecta	Lepidoptera	Tortricidae	Fulcrifera
Arthropoda	Insecta	Lepidoptera	Tortricidae	Grapholita
Arthropoda	Insecta	Lepidoptera	Tortricidae	Gynnidomorpha
Arthropoda	Insecta	Lepidoptera	Tortricidae	Gypsonoma
Arthropoda	Insecta	Lepidoptera	Tortricidae	Holocola
Arthropoda	Insecta	Lepidoptera	Tortricidae	Lobesia
Arthropoda	Insecta	Lepidoptera	Tortricidae	Loboschiza
Arthropoda	Insecta	Lepidoptera	Tortricidae	Meiligma
Arthropoda	Insecta	Lepidoptera	Tortricidae	Neocalyptis
Arthropoda	Insecta	Lepidoptera	Tortricidae	Pandemis
Arthropoda	Insecta	Lepidoptera	Tortricidae	Rhopobota
Arthropoda	Insecta	Lepidoptera	Tortricidae	Statherotis
Arthropoda	Insecta	Lepidoptera	Tortricidae	Sycacantha
Arthropoda	Insecta	Lepidoptera	Tortricidae	Syntozyga
Arthropoda	Insecta	Lepidoptera	Tortricidae	Thaumatovalva
Arthropoda	Insecta	Lepidoptera	Tortricidae	Thyraylia
Arthropoda	Insecta	Lepidoptera	Tortricidae	Tortrix
Arthropoda	Insecta	Lepidoptera	Tortricidae	Whittenella
Arthropoda	Insecta	Lepidoptera	Tortricidae	Zacorisca
Arthropoda	Insecta	Lepidoptera	Xyloryctidae	Telecrates
Arthropoda	Insecta	Lepidoptera	Xyloryctidae	Xylorycta
Arthropoda	Insecta	Lepidoptera	Yponomeutidae	Kessleria
Arthropoda	Insecta	Lepidoptera	Zygaenidae	Eterusia
Arthropoda	Insecta	Mantodea	Mantidae	Statilia
Arthropoda	Insecta	Mecoptera	Panorpidae	Cerapanorpa
Arthropoda	Insecta	Mecoptera	Panorpidae	Neopanorpa
Arthropoda	Insecta	Mecoptera	Panorpidae	Panorpa
Arthropoda	Insecta	Megaloptera	Sialidae	Sialis
Arthropoda	Insecta	Neuroptera	Chrysopidae	Hypochrysa
Arthropoda	Insecta	Neuroptera	Osmylidae	Lysmus
Arthropoda	Insecta	Neuroptera	Osmylidae	Thaumatosmylus
Arthropoda	Insecta	Odonata	Calopterygidae	Hetaerina
Arthropoda	Insecta	Odonata	Coenagrionidae	Agriocnemis
Arthropoda	Insecta	Odonata	Coenagrionidae	Ceriagrion
Arthropoda	Insecta	Odonata	Coenagrionidae	Coenagrion
Arthropoda	Insecta	Odonata	Coenagrionidae	Ischnura
Arthropoda	Insecta	Odonata	Gomphidae	Gomphus
Arthropoda	Insecta	Odonata	Heteragrionidae	Oxystigma
Arthropoda	Insecta	Odonata	Libellulidae	Agrionoptera
Arthropoda	Insecta	Odonata	Libellulidae	Micrathyria
Arthropoda	Insecta	Odonata	Libellulidae	Pantala
Arthropoda	Insecta	Orthoptera	Acrididae	Oxya
Arthropoda	Insecta	Orthoptera	Gryllidae	Agnotecous
Arthropoda	Insecta	Orthoptera	Gryllidae	Modicogryllus
Arthropoda	Insecta	Orthoptera	Gryllidae	Orocharis
Arthropoda	Insecta	Orthoptera	Gryllidae	Pixibinthus
Arthropoda	Insecta	Orthoptera	Gryllidae	Velarifictorus
Arthropoda	Insecta	Orthoptera	Rhaphidophoridae	Atachycines
Arthropoda	Insecta	Orthoptera	Rhaphidophoridae	Mimadiestra
Arthropoda	Insecta	Orthoptera	Tettigoniidae	Mecopoda
Arthropoda	Insecta	Phthiraptera	Menoponidae	Menacanthus
Arthropoda	Insecta	Psocoptera	Amphipsocidae	Amphipsocus
Arthropoda	Insecta	Psocoptera	Caeciliusidae	Caecilius
Arthropoda	Insecta	Psocoptera	Caeciliusidae	Dypsocus
Arthropoda	Insecta	Psocoptera	Caeciliusidae	Isophanes
Arthropoda	Insecta	Psocoptera	Caeciliusidae	Valenzuela
Arthropoda	Insecta	Psocoptera	Ectopsocidae	Ectopsocopsis
Arthropoda	Insecta	Psocoptera	Ectopsocidae	Ectopsocus
Arthropoda	Insecta	Psocoptera	Liposcelididae	Liposcelis
Arthropoda	Insecta	Psocoptera	Mesopsocidae	Mesopsocus
Arthropoda	Insecta	Psocoptera	Peripsocidae	Peripsocus
Arthropoda	Insecta	Psocoptera	Philotarsidae	Aaroniella
Arthropoda	Insecta	Thysanoptera	Aeolothripidae	Aeolothrips
Arthropoda	Insecta	Thysanoptera	Phlaeothripidae	Haplothrips
Arthropoda	Insecta	Trichoptera	Helicophidae	Helicopha
Arthropoda	Insecta	Trichoptera	Hydropsychidae	Arctopsyche
Arthropoda	Insecta	Trichoptera	Hydropsychidae	Baliomorpha
Arthropoda	Insecta	Trichoptera	Hydropsychidae	Calosopsyche
Arthropoda	Insecta	Trichoptera	Hydropsychidae	Cheumatopsyche
Arthropoda	Insecta	Trichoptera	Hydropsychidae	Hydromanicus
Arthropoda	Insecta	Trichoptera	Hydropsychidae	Hydropsyche
Arthropoda	Insecta	Trichoptera	Hydropsychidae	Macronema
Arthropoda	Insecta	Trichoptera	Hydroptilidae	Hydroptila
Arthropoda	Insecta	Trichoptera	Hydroptilidae	Mayatrichia
Arthropoda	Insecta	Trichoptera	Leptoceridae	Mystacides
Arthropoda	Insecta	Trichoptera	Philopotamidae	Kisaura
Arthropoda	Insecta	Trichoptera	Rhyacophilidae	Rhyacophila
Arthropoda	Insecta	Hymenoptera	Trichogrammatidae	Trichogramma
Arthropoda	Insecta	Hymenoptera	Eulophidae	Tamarixia
Arthropoda	Insecta	Hymenoptera	Eulophidae	Baryscapus
Arthropoda	Insecta	Hymenoptera	Eulophidae	Aprostocetus
Arthropoda	Insecta	Hymenoptera	Trichogrammatidae	Trichogrammatoidea
Arthropoda	Insecta	Hymenoptera	Trichogrammatidae	Paracentrobia
Arthropoda	Insecta	Hymenoptera	Trichogrammatidae	Oligosita
Arthropoda	Insecta	Hymenoptera	Trichogrammatidae	Megaphragma
Arthropoda	Insecta	Hymenoptera	Torymidae	Torymus
Arthropoda	Insecta	Hymenoptera	Torymidae	Podagrionella
Arthropoda	Insecta	Hymenoptera	Torymidae	Podagrion
Arthropoda	Insecta	Hymenoptera	Torymidae	Physothorax
Arthropoda	Insecta	Hymenoptera	Torymidae	Monodontomerus
Arthropoda	Insecta	Hymenoptera	Torymidae	Idiomacromerus
Arthropoda	Insecta	Hymenoptera	Torymidae	Anneckeida
Arthropoda	Insecta	Hymenoptera	Signiphoridae	Chartocerus
Arthropoda	Insecta	Hymenoptera	Scelionidae	Trissolcus
Arthropoda	Insecta	Hymenoptera	Scelionidae	Trimorus
Arthropoda	Insecta	Hymenoptera	Scelionidae	Scelio
Arthropoda	Insecta	Hymenoptera	Scelionidae	Cremastobaeus
Arthropoda	Insecta	Hymenoptera	Scelionidae	Ceratobaeus
Arthropoda	Insecta	Hymenoptera	Scelionidae	Calotelea
Arthropoda	Insecta	Hymenoptera	Scelionidae	Calliscelio
Arthropoda	Insecta	Hymenoptera	Scelionidae	Baeus
Arthropoda	Insecta	Hymenoptera	Pteromalidae	Walkerella
Arthropoda	Insecta	Hymenoptera	Pteromalidae	Sycoscapter
Arthropoda	Insecta	Hymenoptera	Pteromalidae	Pteromalus
Arthropoda	Insecta	Hymenoptera	Pteromalidae	Philotrypesis
Arthropoda	Insecta	Hymenoptera	Pteromalidae	Pachyneuron
Arthropoda	Insecta	Hymenoptera	Pteromalidae	Micranisa
Arthropoda	Insecta	Hymenoptera	Pteromalidae	Mesopolobus
Arthropoda	Insecta	Hymenoptera	Pteromalidae	Homoporus
Arthropoda	Insecta	Hymenoptera	Pteromalidae	Dibrachys
Arthropoda	Insecta	Hymenoptera	Pteromalidae	Crossogaster
Arthropoda	Insecta	Hymenoptera	Pteromalidae	Chlorocytus
Arthropoda	Insecta	Hymenoptera	Pteromalidae	Cecidostiba
Arthropoda	Insecta	Hymenoptera	Pteromalidae	Asaphes
Arthropoda	Insecta	Hymenoptera	Platygastridae	Tetrabaeus
Arthropoda	Insecta	Hymenoptera	Platygastridae	Synopeas
Arthropoda	Insecta	Hymenoptera	Platygastridae	Piestopleura
Arthropoda	Insecta	Hymenoptera	Platygastridae	Leptacis
Arthropoda	Insecta	Hymenoptera	Platygastridae	Amitus
Arthropoda	Insecta	Hymenoptera	Perilampidae	Perilampus
Arthropoda	Insecta	Hymenoptera	Mymaridae	Stethynium
Arthropoda	Insecta	Hymenoptera	Mymaridae	Polynema
Arthropoda	Insecta	Hymenoptera	Mymaridae	Ooctonus
Arthropoda	Insecta	Hymenoptera	Mymaridae	Omyomymar
Arthropoda	Insecta	Hymenoptera	Mymaridae	Lymaenon
Arthropoda	Insecta	Hymenoptera	Mymaridae	Gonatocerus
Arthropoda	Insecta	Hymenoptera	Mymaridae	Dicopomorpha
Arthropoda	Insecta	Hymenoptera	Mymaridae	Cosmocomoidea
Arthropoda	Insecta	Hymenoptera	Mymaridae	Australomymar
Arthropoda	Insecta	Hymenoptera	Mymaridae	Anaphes
Arthropoda	Insecta	Hymenoptera	Mutillidae	Dasylabris
Arthropoda	Insecta	Hymenoptera	Megastigmidae	Megastigmus
Arthropoda	Insecta	Hymenoptera	Megastigmidae	Bortesia
Arthropoda	Insecta	Hymenoptera	Megastigmidae	Bootanomyia
Arthropoda	Insecta	Hymenoptera	Megaspilidae	Dendrocerus
Arthropoda	Insecta	Hymenoptera	Ichneumonidae	Zatypota
Arthropoda	Insecta	Hymenoptera	Ichneumonidae	Theroscopus
Arthropoda	Insecta	Hymenoptera	Ichneumonidae	Sulcarius
Arthropoda	Insecta	Hymenoptera	Ichneumonidae	Pristomerus
Arthropoda	Insecta	Hymenoptera	Ichneumonidae	Coelichneumon
Arthropoda	Insecta	Hymenoptera	Ibaliidae	Ibalia
Arthropoda	Insecta	Hymenoptera	Figitidae	Tobiasiana
Arthropoda	Insecta	Hymenoptera	Figitidae	Melanips
Arthropoda	Insecta	Hymenoptera	Figitidae	Kleidotoma
Arthropoda	Insecta	Hymenoptera	Figitidae	Ganaspis
Arthropoda	Insecta	Hymenoptera	Figitidae	Alloxysta
Arthropoda	Insecta	Hymenoptera	Eurytomidae	Sycophila
Arthropoda	Insecta	Hymenoptera	Eurytomidae	Neorileya
Arthropoda	Insecta	Hymenoptera	Eurytomidae	Gatesina
Arthropoda	Insecta	Hymenoptera	Eurytomidae	Eurytoma
Arthropoda	Insecta	Hymenoptera	Eupelmidae	Eupelmus
Arthropoda	Insecta	Hymenoptera	Eupelmidae	Brasema
Arthropoda	Insecta	Hymenoptera	Eulophidae	Sympiesis
Arthropoda	Insecta	Hymenoptera	Eulophidae	Pronotalia
Arthropoda	Insecta	Hymenoptera	Eulophidae	Pnigalio
Arthropoda	Insecta	Hymenoptera	Eulophidae	Pediobius
Arthropoda	Insecta	Hymenoptera	Eulophidae	Parachrysocharis
Arthropoda	Insecta	Hymenoptera	Eulophidae	Ophelimus
Arthropoda	Insecta	Hymenoptera	Eulophidae	Omphale
Arthropoda	Insecta	Hymenoptera	Eulophidae	Neochrysocharis
Arthropoda	Insecta	Hymenoptera	Eulophidae	Minotetrastichus
Arthropoda	Insecta	Hymenoptera	Eulophidae	Leptocybe
Arthropoda	Insecta	Hymenoptera	Eulophidae	Hyssopus
Arthropoda	Insecta	Hymenoptera	Eulophidae	Holcotetrastichus
Arthropoda	Insecta	Hymenoptera	Eulophidae	Euplectrus
Arthropoda	Insecta	Hymenoptera	Eulophidae	Eulophus
Arthropoda	Insecta	Hymenoptera	Eulophidae	Euderus
Arthropoda	Insecta	Hymenoptera	Eulophidae	Elachertus
Arthropoda	Insecta	Hymenoptera	Eulophidae	Closterocerus
Arthropoda	Insecta	Hymenoptera	Eulophidae	Cirrospilus
Arthropoda	Insecta	Hymenoptera	Eulophidae	Chrysocharis
Arthropoda	Insecta	Hymenoptera	Eulophidae	Asecodes
Arthropoda	Insecta	Hymenoptera	Eulophidae	Achrysocharoides
Arthropoda	Insecta	Hymenoptera	Eucharitidae	Parapsilogastrus
Arthropoda	Insecta	Hymenoptera	Eucharitidae	Orasema
Arthropoda	Insecta	Hymenoptera	Eucharitidae	Kapala
Arthropoda	Insecta	Hymenoptera	Eucharitidae	Chalcura
Arthropoda	Insecta	Hymenoptera	Encyrtidae	Syrphophagus
Arthropoda	Insecta	Hymenoptera	Encyrtidae	Pseudleptomastix
Arthropoda	Insecta	Hymenoptera	Encyrtidae	Oobius
Arthropoda	Insecta	Hymenoptera	Encyrtidae	Metaphycus
Arthropoda	Insecta	Hymenoptera	Encyrtidae	Copidosoma
Arthropoda	Insecta	Hymenoptera	Encyrtidae	Coccidoxenoides
Arthropoda	Insecta	Hymenoptera	Encyrtidae	Blepyrus
Arthropoda	Insecta	Hymenoptera	Encyrtidae	Aenasius
Arthropoda	Insecta	Hymenoptera	Diapriidae	Trichopria
Arthropoda	Insecta	Hymenoptera	Chalcididae	Conura
Arthropoda	Insecta	Hymenoptera	Chalcididae	Brachymeria
Arthropoda	Insecta	Hymenoptera	Ceraphronidae	Ceraphron
Arthropoda	Insecta	Hymenoptera	Ceraphronidae	Aphanogmus
Arthropoda	Insecta	Hymenoptera	Braconidae	Schizoprymnus
Arthropoda	Insecta	Hymenoptera	Braconidae	Phaedrotoma
Arthropoda	Insecta	Hymenoptera	Braconidae	Parapanteles
Arthropoda	Insecta	Hymenoptera	Braconidae	Orthostigma
Arthropoda	Insecta	Hymenoptera	Braconidae	Opius
Arthropoda	Insecta	Hymenoptera	Braconidae	Fopius
Arthropoda	Insecta	Hymenoptera	Braconidae	Exotela
Arthropoda	Insecta	Hymenoptera	Braconidae	Dacnusa
Arthropoda	Insecta	Hymenoptera	Braconidae	Coelinius
Arthropoda	Insecta	Hymenoptera	Braconidae	Chorebus
Arthropoda	Insecta	Hymenoptera	Braconidae	Bracon
Arthropoda	Insecta	Hymenoptera	Braconidae	Acrisis
Arthropoda	Insecta	Hymenoptera	Bethylidae	Plastanoxus
Arthropoda	Insecta	Hymenoptera	Aphelinidae	Eretmocerus
Arthropoda	Insecta	Hymenoptera	Aphelinidae	Encarsia
Arthropoda	Insecta	Hymenoptera	Aphelinidae	Coccophagus
Arthropoda	Insecta	Hymenoptera	Aphelinidae	Aphytis
Arthropoda	Insecta	Hymenoptera	Aphelinidae	Aphelinus
Arthropoda	Insecta	Hymenoptera	Eulophidae	Aulogymnus
Arthropoda	Insecta	Hymenoptera	Braconidae	Protapanteles
Arthropoda	Insecta	Hymenoptera	Braconidae	Lysiphlebus
Arthropoda	Insecta	Hymenoptera	Braconidae	Aphidius
Arthropoda	Diplopoda	Polyxenida	Polyxenidae	Monographis
Arthropoda	Collembola	Entomobryomorpha	Entomobryidae	Dicranocentrus
Arthropoda	Collembola	Entomobryomorpha	Entomobryidae	Drepanura
Arthropoda	Collembola	Entomobryomorpha	Entomobryidae	Entomobrya
Arthropoda	Collembola	Entomobryomorpha	Entomobryidae	Himalanura
Arthropoda	Collembola	Entomobryomorpha	Entomobryidae	Homidia
Arthropoda	Collembola	Entomobryomorpha	Entomobryidae	Lepidocyrtus
Arthropoda	Collembola	Entomobryomorpha	Entomobryidae	Pseudosinella
Arthropoda	Collembola	Entomobryomorpha	Entomobryidae	Seira
Arthropoda	Collembola	Entomobryomorpha	Entomobryidae	Willowsia
Arthropoda	Collembola	Entomobryomorpha	Isotomidae	Cryptopygus
Arthropoda	Collembola	Entomobryomorpha	Isotomidae	Folsomia
Arthropoda	Collembola	Entomobryomorpha	Isotomidae	Parisotoma
Arthropoda	Collembola	Entomobryomorpha	Orchesellidae	Orchesella
Arthropoda	Collembola	Entomobryomorpha	Paronellidae	Akabosia
Arthropoda	Collembola	Entomobryomorpha	Tomoceridae	Tomocerus
Arthropoda	Collembola	Neelipleona	Neelidae	Megalothorax
Arthropoda	Collembola	Poduromorpha	Hypogastruridae	Ceratophysella
Arthropoda	Collembola	Poduromorpha	Hypogastruridae	Hypogastrura
Arthropoda	Collembola	Poduromorpha	Onychiuridae	Bionychiurus
Arthropoda	Collembola	Poduromorpha	Onychiuridae	Protaphorura
Arthropoda	Collembola	Poduromorpha	Onychiuridae	Thalassaphorura
Arthropoda	Collembola	Symphypleona	Dicyrtomidae	Dicyrtoma
Arthropoda	Collembola	Symphypleona	Dicyrtomidae	Ptenothrix
Arthropoda	Collembola	Symphypleona	Sminthuridae	Sphaeridia
Arthropoda	Collembola	Symphypleona	Sminthurididae	Sminthurides
Arthropoda	Chilopoda	Scolopendromorpha	Scolopendridae	Cormocephalus
Arthropoda	Branchiopoda	Diplostraca	Macrotrichidae	Macrothrix
Arthropoda	Branchiopoda	Notostraca	Triopsidae	Triops
Arthropoda	Arachnida	Araneae	Agelenidae	Coras
Arthropoda	Arachnida	Araneae	Amaurobiidae	Callobius
Arthropoda	Arachnida	Araneae	Anyphaenidae	Philisca
Arthropoda	Arachnida	Araneae	Araneidae	Argiope
Arthropoda	Arachnida	Araneae	Cheiracanthiidae	Cheiracanthium
Arthropoda	Arachnida	Araneae	Clubionidae	Clubiona
Arthropoda	Arachnida	Araneae	Corinnidae	Copa
Arthropoda	Arachnida	Araneae	Corinnidae	Corinnomma
Arthropoda	Arachnida	Araneae	Ctenidae	Chococtenus
Arthropoda	Arachnida	Araneae	Ctenidae	Ctenus
Arthropoda	Arachnida	Araneae	Deinopidae	Deinopis
Arthropoda	Arachnida	Araneae	Holarchaeidae	Holarchaea
Arthropoda	Arachnida	Araneae	Linyphiidae	Erigone
Arthropoda	Arachnida	Araneae	Linyphiidae	Kaestneria
Arthropoda	Arachnida	Araneae	Lycosidae	Anoteropsis
Arthropoda	Arachnida	Araneae	Lycosidae	Pirata
Arthropoda	Arachnida	Araneae	Lycosidae	Piratula
Arthropoda	Arachnida	Araneae	Oxyopidae	Oxyopes
Arthropoda	Arachnida	Araneae	Philodromidae	Philodromus
Arthropoda	Arachnida	Araneae	Salticidae	Eupoa
Arthropoda	Arachnida	Araneae	Salticidae	Hentzia
Arthropoda	Arachnida	Araneae	Salticidae	Omoedus
Arthropoda	Arachnida	Araneae	Salticidae	Phintella
Arthropoda	Arachnida	Araneae	Salticidae	Pseudicius
Arthropoda	Arachnida	Araneae	Salticidae	Siler
Arthropoda	Arachnida	Araneae	Salticidae	Tylogonus
Arthropoda	Arachnida	Araneae	Stiphidiidae	Therlinya
Arthropoda	Arachnida	Araneae	Tetragnathidae	Glenognatha
Arthropoda	Arachnida	Araneae	Tetragnathidae	Guizygiella
Arthropoda	Arachnida	Araneae	Tetragnathidae	Tetragnatha
Arthropoda	Arachnida	Araneae	Theridiidae	Steatoda
Arthropoda	Arachnida	Araneae	Uloboridae	Waitkera
Arthropoda	Arachnida	Ixodida	Argasidae	Alectorobius
Arthropoda	Arachnida	Ixodida	Ixodidae	Ixodes
Arthropoda	Arachnida	Ixodida	Ixodidae	Rhipicephalus
Arthropoda	Arachnida	Mesostigmata	Ascidae	Cheiroseius
Arthropoda	Arachnida	Mesostigmata	Ascidae	Gamasellodes
Arthropoda	Arachnida	Mesostigmata	Ascidae	Platyseius
Arthropoda	Arachnida	Mesostigmata	Ascidae	Proctolaelaps
Arthropoda	Arachnida	Mesostigmata	Blattisociidae	Blattisocius
Arthropoda	Arachnida	Mesostigmata	Blattisociidae	Lasioseius
Arthropoda	Arachnida	Mesostigmata	Haemogamasidae	Haemogamasus
Arthropoda	Arachnida	Mesostigmata	Leptolaelapidae	Leptolaelaps
Arthropoda	Arachnida	Mesostigmata	Pachylaelapidae	Pachylaelaps
Arthropoda	Arachnida	Mesostigmata	Parasitidae	Pergamasus
Arthropoda	Arachnida	Mesostigmata	Parasitidae	Poecilochirus
Arthropoda	Arachnida	Mesostigmata	Parholaspididae	Holaspina
Arthropoda	Arachnida	Mesostigmata	Phytoseiidae	Amblyseius
Arthropoda	Arachnida	Mesostigmata	Phytoseiidae	Neoseiulus
Arthropoda	Arachnida	Mesostigmata	Phytoseiidae	Typhlodromus
Arthropoda	Arachnida	Mesostigmata	Phytoseiidae	Typhloseiulus
Arthropoda	Arachnida	Sarcoptiformes	Acaridae	Rhizoglyphus
Arthropoda	Arachnida	Sarcoptiformes	Acaridae	Tyrophagus
Arthropoda	Arachnida	Sarcoptiformes	Analgidae	Analges
Arthropoda	Arachnida	Sarcoptiformes	Analgidae	Anhemialges
Arthropoda	Arachnida	Sarcoptiformes	Avenzoariidae	Avenzoaria
Arthropoda	Arachnida	Sarcoptiformes	Avenzoariidae	Pomeranzevia
Arthropoda	Arachnida	Sarcoptiformes	Avenzoariidae	Zachvatkinia
Arthropoda	Arachnida	Sarcoptiformes	Canestriniidae	Canestrinia
Arthropoda	Arachnida	Sarcoptiformes	Chamobatidae	Chamobates
Arthropoda	Arachnida	Sarcoptiformes	Cosmochthoniidae	Cosmochthonius
Arthropoda	Arachnida	Sarcoptiformes	Echimyopodidae	Blomia
Arthropoda	Arachnida	Sarcoptiformes	Epidermoptidae	Microlichus
Arthropoda	Arachnida	Sarcoptiformes	Freyanidae	Freyana
Arthropoda	Arachnida	Sarcoptiformes	Haplochthoniidae	Haplochthonius
Arthropoda	Arachnida	Sarcoptiformes	Hypoderatidae	Neottialges
Arthropoda	Arachnida	Sarcoptiformes	Oppiidae	Berniniella
Arthropoda	Arachnida	Sarcoptiformes	Proctophyllodidae	Alaudicola
Arthropoda	Arachnida	Sarcoptiformes	Proctophyllodidae	Amerodectes
Arthropoda	Arachnida	Sarcoptiformes	Proctophyllodidae	Anisophyllodes
Arthropoda	Arachnida	Sarcoptiformes	Proctophyllodidae	Metapterodectes
Arthropoda	Arachnida	Sarcoptiformes	Proctophyllodidae	Monojoubertia
Arthropoda	Arachnida	Sarcoptiformes	Proctophyllodidae	Nycteridocaulus
Arthropoda	Arachnida	Sarcoptiformes	Proctophyllodidae	Proctophyllodes
Arthropoda	Arachnida	Sarcoptiformes	Proctophyllodidae	Toxerodectes
Arthropoda	Arachnida	Sarcoptiformes	Proctophyllodidae	Tyrannidectes
Arthropoda	Arachnida	Sarcoptiformes	Psoroptoididae	Mesalgoides
Arthropoda	Arachnida	Sarcoptiformes	Psoroptoididae	Pandalura
Arthropoda	Arachnida	Sarcoptiformes	Pterolichidae	Pelargolichus
Arthropoda	Arachnida	Sarcoptiformes	Pteronyssidae	Pteronyssoides
Arthropoda	Arachnida	Sarcoptiformes	Pyroglyphidae	Dermatophagoides
Arthropoda	Arachnida	Sarcoptiformes	Suidasiidae	Suidasia
Arthropoda	Arachnida	Sarcoptiformes	Trouessartiidae	Trouessartia
Arthropoda	Arachnida	Trombidiformes	Bdellidae	Spinibdella
Arthropoda	Arachnida	Trombidiformes	Cocceupodidae	Linopodes
Arthropoda	Arachnida	Trombidiformes	Cunaxidae	Cunaxa
Arthropoda	Arachnida	Trombidiformes	Cunaxidae	Lupaeus
Arthropoda	Arachnida	Trombidiformes	Demodicidae	Demodex
Arthropoda	Arachnida	Trombidiformes	Eriophyidae	Acalitus
Arthropoda	Arachnida	Trombidiformes	Eriophyidae	Aceria
Arthropoda	Arachnida	Trombidiformes	Eriophyidae	Aculops
Arthropoda	Arachnida	Trombidiformes	Eriophyidae	Neotetra
Arthropoda	Arachnida	Trombidiformes	Eriophyidae	Tetraspinus
Arthropoda	Arachnida	Trombidiformes	Eupodidae	Eupodes
Arthropoda	Arachnida	Trombidiformes	Feltriidae	Feltria
Arthropoda	Arachnida	Trombidiformes	Hygrobatidae	Hygrobates
Arthropoda	Arachnida	Trombidiformes	Oxidae	Oxus
Arthropoda	Arachnida	Trombidiformes	Pionidae	Piona
Arthropoda	Arachnida	Trombidiformes	Tarsonemidae	Polyphagotarsonemus
Arthropoda	Arachnida	Trombidiformes	Tarsonemidae	Steneotarsonemus
Arthropoda	Arachnida	Trombidiformes	Tetranychidae	Eutetranychus
Arthropoda	Arachnida	Trombidiformes	Unionicolidae	Unionicola

## Sheet: Sheet3
Class		Class			Order		Order		Family		Family
c		Arachnida			o		Araneae		f		Agelenidae
c		Arachnida			o		Araneae		f		Amaurobiidae
c		Arachnida			o		Araneae		f		Anyphaenidae
c		Arachnida			o		Araneae		f		Araneidae
c		Arachnida			o		Araneae		f		Cheiracanthiidae
c		Arachnida			o		Araneae		f		Clubionidae
c		Arachnida			o		Araneae		f		Corinnidae
c		Arachnida			o		Araneae		f		Corinnidae
c		Arachnida			o		Araneae		f		Ctenidae
c		Arachnida			o		Araneae		f		Ctenidae
c		Arachnida			o		Araneae		f		Deinopidae
c		Arachnida			o		Araneae		f		Holarchaeidae
c		Arachnida			o		Araneae		f		Linyphiidae
c		Arachnida			o		Araneae		f		Linyphiidae
c		Arachnida			o		Araneae		f		Lycosidae
c		Arachnida			o		Araneae		f		Lycosidae
c		Arachnida			o		Araneae		f		Lycosidae
c		Arachnida			o		Araneae		f		Oxyopidae
c		Arachnida			o		Araneae		f		Philodromidae
c		Arachnida			o		Araneae		f		Salticidae
c		Arachnida			o		Araneae		f		Salticidae
c		Arachnida			o		Araneae		f		Salticidae
c		Arachnida			o		Araneae		f		Salticidae
c		Arachnida			o		Araneae		f		Salticidae
c		Arachnida			o		Araneae		f		Salticidae
c		Arachnida			o		Araneae		f		Salticidae
c		Arachnida			o		Araneae		f		Stiphidiidae
c		Arachnida			o		Araneae		f		Tetragnathidae
c		Arachnida			o		Araneae		f		Tetragnathidae
c		Arachnida			o		Araneae		f		Tetragnathidae
c		Arachnida			o		Araneae		f		Theridiidae
c		Arachnida			o		Araneae		f		Uloboridae
c		Arachnida			o		Ixodida		f		Argasidae
c		Arachnida			o		Ixodida		f		Ixodidae
c		Arachnida			o		Ixodida		f		Ixodidae
c		Arachnida			o		Mesostigmata		f		Ascidae
c		Arachnida			o		Mesostigmata		f		Ascidae
c		Arachnida			o		Mesostigmata		f		Ascidae
c		Arachnida			o		Mesostigmata		f		Ascidae
c		Arachnida			o		Mesostigmata		f		Blattisociidae
c		Arachnida			o		Mesostigmata		f		Blattisociidae
c		Arachnida			o		Mesostigmata		f		Haemogamasidae
c		Arachnida			o		Mesostigmata		f		Leptolaelapidae
c		Arachnida			o		Mesostigmata		f		Pachylaelapidae
c		Arachnida			o		Mesostigmata		f		Parasitidae
c		Arachnida			o		Mesostigmata		f		Parasitidae
c		Arachnida			o		Mesostigmata		f		Parholaspididae
c		Arachnida			o		Mesostigmata		f		Phytoseiidae
c		Arachnida			o		Mesostigmata		f		Phytoseiidae
c		Arachnida			o		Mesostigmata		f		Phytoseiidae
c		Arachnida			o		Mesostigmata		f		Phytoseiidae
c		Arachnida			o		Sarcoptiformes		f		Acaridae
c		Arachnida			o		Sarcoptiformes		f		Acaridae
c		Arachnida			o		Sarcoptiformes		f		Analgidae
c		Arachnida			o		Sarcoptiformes		f		Analgidae
c		Arachnida			o		Sarcoptiformes		f		Avenzoariidae
c		Arachnida			o		Sarcoptiformes		f		Avenzoariidae
c		Arachnida			o		Sarcoptiformes		f		Avenzoariidae
c		Arachnida			o		Sarcoptiformes		f		Canestriniidae
c		Arachnida			o		Sarcoptiformes		f		Chamobatidae
c		Arachnida			o		Sarcoptiformes		f		Cosmochthoniidae
c		Arachnida			o		Sarcoptiformes		f		Echimyopodidae
c		Arachnida			o		Sarcoptiformes		f		Epidermoptidae
c		Arachnida			o		Sarcoptiformes		f		Freyanidae
c		Arachnida			o		Sarcoptiformes		f		Haplochthoniidae
c		Arachnida			o		Sarcoptiformes		f		Hypoderatidae
c		Arachnida			o		Sarcoptiformes		f		Oppiidae
c		Arachnida			o		Sarcoptiformes		f		Proctophyllodidae
c		Arachnida			o		Sarcoptiformes		f		Proctophyllodidae
c		Arachnida			o		Sarcoptiformes		f		Proctophyllodidae
c		Arachnida			o		Sarcoptiformes		f		Proctophyllodidae
c		Arachnida			o		Sarcoptiformes		f		Proctophyllodidae
c		Arachnida			o		Sarcoptiformes		f		Proctophyllodidae
c		Arachnida			o		Sarcoptiformes		f		Proctophyllodidae
c		Arachnida			o		Sarcoptiformes		f		Proctophyllodidae
c		Arachnida			o		Sarcoptiformes		f		Proctophyllodidae
c		Arachnida			o		Sarcoptiformes		f		Psoroptoididae
c		Arachnida			o		Sarcoptiformes		f		Psoroptoididae
c		Arachnida			o		Sarcoptiformes		f		Pterolichidae
c		Arachnida			o		Sarcoptiformes		f		Pteronyssidae
c		Arachnida			o		Sarcoptiformes		f		Pyroglyphidae
c		Arachnida			o		Sarcoptiformes		f		Suidasiidae
c		Arachnida			o		Sarcoptiformes		f		Trouessartiidae
c		Arachnida			o		Trombidiformes		f		Bdellidae
c		Arachnida			o		Trombidiformes		f		Cocceupodidae
c		Arachnida			o		Trombidiformes		f		Cunaxidae
c		Arachnida			o		Trombidiformes		f		Cunaxidae
c		Arachnida			o		Trombidiformes		f		Demodicidae
c		Arachnida			o		Trombidiformes		f		Eriophyidae
c		Arachnida			o		Trombidiformes		f		Eriophyidae
c		Arachnida			o		Trombidiformes		f		Eriophyidae
c		Arachnida			o		Trombidiformes		f		Eriophyidae
c		Arachnida			o		Trombidiformes		f		Eriophyidae
c		Arachnida			o		Trombidiformes		f		Eupodidae
c		Arachnida			o		Trombidiformes		f		Feltriidae
c		Arachnida			o		Trombidiformes		f		Hygrobatidae
c		Arachnida			o		Trombidiformes		f		Oxidae
c		Arachnida			o		Trombidiformes		f		Pionidae
c		Arachnida			o		Trombidiformes		f		Tarsonemidae
c		Arachnida			o		Trombidiformes		f		Tarsonemidae
c		Arachnida			o		Trombidiformes		f		Tetranychidae
c		Arachnida			o		Trombidiformes		f		Unionicolidae
c		Branchiopoda			o		Diplostraca		f		Macrotrichidae
c		Branchiopoda			o		Notostraca		f		Triopsidae
c		Chilopoda			o		Scolopendromorpha		f		Scolopendridae
c		Collembola			o		Entomobryomorpha		f		Entomobryidae
c		Collembola			o		Entomobryomorpha		f		Entomobryidae
c		Collembola			o		Entomobryomorpha		f		Entomobryidae
c		Collembola			o		Entomobryomorpha		f		Entomobryidae
c		Collembola			o		Entomobryomorpha		f		Entomobryidae
c		Collembola			o		Entomobryomorpha		f		Entomobryidae
c		Collembola			o		Entomobryomorpha		f		Entomobryidae
c		Collembola			o		Entomobryomorpha		f		Entomobryidae
c		Collembola			o		Entomobryomorpha		f		Entomobryidae
c		Collembola			o		Entomobryomorpha		f		Isotomidae
c		Collembola			o		Entomobryomorpha		f		Isotomidae
c		Collembola			o		Entomobryomorpha		f		Isotomidae
c		Collembola			o		Entomobryomorpha		f		Orchesellidae
c		Collembola			o		Entomobryomorpha		f		Paronellidae
c		Collembola			o		Entomobryomorpha		f		Tomoceridae
c		Collembola			o		Neelipleona		f		Neelidae
c		Collembola			o		Poduromorpha		f		Hypogastruridae
c		Collembola			o		Poduromorpha		f		Hypogastruridae
c		Collembola			o		Poduromorpha		f		Onychiuridae
c		Collembola			o		Poduromorpha		f		Onychiuridae
c		Collembola			o		Poduromorpha		f		Onychiuridae
c		Collembola			o		Symphypleona		f		Dicyrtomidae
c		Collembola			o		Symphypleona		f		Dicyrtomidae
c		Collembola			o		Symphypleona		f		Sminthuridae
c		Collembola			o		Symphypleona		f		Sminthurididae
c		Diplopoda			o		Polyxenida		f		Polyxenidae
c		Insecta			o		Blattodea		f		Blaberidae
c		Insecta			o		Blattodea		f		Blattellidae
c		Insecta			o		Blattodea		f		Blattellidae
c		Insecta			o		Blattodea		f		Blattidae
c		Insecta			o		Coleoptera		f		Aderidae
c		Insecta			o		Coleoptera		f		Anthicidae
c		Insecta			o		Coleoptera		f		Anthribidae
c		Insecta			o		Coleoptera		f		Biphyllidae
c		Insecta			o		Coleoptera		f		Buprestidae
c		Insecta			o		Coleoptera		f		Buprestidae
c		Insecta			o		Coleoptera		f		Byrrhidae
c		Insecta			o		Coleoptera		f		Carabidae
c		Insecta			o		Coleoptera		f		Carabidae
c		Insecta			o		Coleoptera		f		Carabidae
c		Insecta			o		Coleoptera		f		Carabidae
c		Insecta			o		Coleoptera		f		Carabidae
c		Insecta			o		Coleoptera		f		Carabidae
c		Insecta			o		Coleoptera		f		Carabidae
c		Insecta			o		Coleoptera		f		Carabidae
c		Insecta			o		Coleoptera		f		Carabidae
c		Insecta			o		Coleoptera		f		Carabidae
c		Insecta			o		Coleoptera		f		Carabidae
c		Insecta			o		Coleoptera		f		Carabidae
c		Insecta			o		Coleoptera		f		Carabidae
c		Insecta			o		Coleoptera		f		Carabidae
c		Insecta			o		Coleoptera		f		Carabidae
c		Insecta			o		Coleoptera		f		Carabidae
c		Insecta			o		Coleoptera		f		Carabidae
c		Insecta			o		Coleoptera		f		Carabidae
c		Insecta			o		Coleoptera		f		Carabidae
c		Insecta			o		Coleoptera		f		Carabidae
c		Insecta			o		Coleoptera		f		Carabidae
c		Insecta			o		Coleoptera		f		Carabidae
c		Insecta			o		Coleoptera		f		Carabidae
c		Insecta			o		Coleoptera		f		Carabidae
c		Insecta			o		Coleoptera		f		Carabidae
c		Insecta			o		Coleoptera		f		Cerambycidae
c		Insecta			o		Coleoptera		f		Cerambycidae
c		Insecta			o		Coleoptera		f		Cerambycidae
c		Insecta			o		Coleoptera		f		Cerambycidae
c		Insecta			o		Coleoptera		f		Cerylonidae
c		Insecta			o		Coleoptera		f		Cerylonidae
c		Insecta			o		Coleoptera		f		Chrysomelidae
c		Insecta			o		Coleoptera		f		Chrysomelidae
c		Insecta			o		Coleoptera		f		Chrysomelidae
c		Insecta			o		Coleoptera		f		Chrysomelidae
c		Insecta			o		Coleoptera		f		Chrysomelidae
c		Insecta			o		Coleoptera		f		Chrysomelidae
c		Insecta			o		Coleoptera		f		Chrysomelidae
c		Insecta			o		Coleoptera		f		Chrysomelidae
c		Insecta			o		Coleoptera		f		Chrysomelidae
c		Insecta			o		Coleoptera		f		Chrysomelidae
c		Insecta			o		Coleoptera		f		Chrysomelidae
c		Insecta			o		Coleoptera		f		Chrysomelidae
c		Insecta			o		Coleoptera		f		Chrysomelidae
c		Insecta			o		Coleoptera		f		Chrysomelidae
c		Insecta			o		Coleoptera		f		Chrysomelidae
c		Insecta			o		Coleoptera		f		Chrysomelidae
c		Insecta			o		Coleoptera		f		Chrysomelidae
c		Insecta			o		Coleoptera		f		Chrysomelidae
c		Insecta			o		Coleoptera		f		Chrysomelidae
c		Insecta			o		Coleoptera		f		Chrysomelidae
c		Insecta			o		Coleoptera		f		Chrysomelidae
c		Insecta			o		Coleoptera		f		Chrysomelidae
c		Insecta			o		Coleoptera		f		Chrysomelidae
c		Insecta			o		Coleoptera		f		Chrysomelidae
c		Insecta			o		Coleoptera		f		Chrysomelidae
c		Insecta			o		Coleoptera		f		Ciidae
c		Insecta			o		Coleoptera		f		Cleridae
c		Insecta			o		Coleoptera		f		Cleridae
c		Insecta			o		Coleoptera		f		Cleridae
c		Insecta			o		Coleoptera		f		Cleridae
c		Insecta			o		Coleoptera		f		Cleridae
c		Insecta			o		Coleoptera		f		Coccinellidae
c		Insecta			o		Coleoptera		f		Coccinellidae
c		Insecta			o		Coleoptera		f		Coccinellidae
c		Insecta			o		Coleoptera		f		Coccinellidae
c		Insecta			o		Coleoptera		f		Coccinellidae
c		Insecta			o		Coleoptera		f		Coccinellidae
c		Insecta			o		Coleoptera		f		Coccinellidae
c		Insecta			o		Coleoptera		f		Coccinellidae
c		Insecta			o		Coleoptera		f		Coccinellidae
c		Insecta			o		Coleoptera		f		Coccinellidae
c		Insecta			o		Coleoptera		f		Coccinellidae
c		Insecta			o		Coleoptera		f		Coccinellidae
c		Insecta			o		Coleoptera		f		Corylophidae
c		Insecta			o		Coleoptera		f		Corylophidae
c		Insecta			o		Coleoptera		f		Curculionidae
c		Insecta			o		Coleoptera		f		Curculionidae
c		Insecta			o		Coleoptera		f		Curculionidae
c		Insecta			o		Coleoptera		f		Curculionidae
c		Insecta			o		Coleoptera		f		Curculionidae
c		Insecta			o		Coleoptera		f		Curculionidae
c		Insecta			o		Coleoptera		f		Curculionidae
c		Insecta			o		Coleoptera		f		Curculionidae
c		Insecta			o		Coleoptera		f		Dermestidae
c		Insecta			o		Coleoptera		f		Discolomatidae
c		Insecta			o		Coleoptera		f		Dytiscidae
c		Insecta			o		Coleoptera		f		Dytiscidae
c		Insecta			o		Coleoptera		f		Dytiscidae
c		Insecta			o		Coleoptera		f		Dytiscidae
c		Insecta			o		Coleoptera		f		Dytiscidae
c		Insecta			o		Coleoptera		f		Dytiscidae
c		Insecta			o		Coleoptera		f		Dytiscidae
c		Insecta			o		Coleoptera		f		Dytiscidae
c		Insecta			o		Coleoptera		f		Dytiscidae
c		Insecta			o		Coleoptera		f		Elateridae
c		Insecta			o		Coleoptera		f		Endomychidae
c		Insecta			o		Coleoptera		f		Endomychidae
c		Insecta			o		Coleoptera		f		Endomychidae
c		Insecta			o		Coleoptera		f		Endomychidae
c		Insecta			o		Coleoptera		f		Endomychidae
c		Insecta			o		Coleoptera		f		Gyrinidae
c		Insecta			o		Coleoptera		f		Gyrinidae
c		Insecta			o		Coleoptera		f		Haliplidae
c		Insecta			o		Coleoptera		f		Haliplidae
c		Insecta			o		Coleoptera		f		Hybosoridae
c		Insecta			o		Coleoptera		f		Hydraenidae
c		Insecta			o		Coleoptera		f		Hydraenidae
c		Insecta			o		Coleoptera		f		Hydraenidae
c		Insecta			o		Coleoptera		f		Hydroscaphidae
c		Insecta			o		Coleoptera		f		Lampyridae
c		Insecta			o		Coleoptera		f		Lampyridae
c		Insecta			o		Coleoptera		f		Latridiidae
c		Insecta			o		Coleoptera		f		Latridiidae
c		Insecta			o		Coleoptera		f		Latridiidae
c		Insecta			o		Coleoptera		f		Latridiidae
c		Insecta			o		Coleoptera		f		Leiodidae
c		Insecta			o		Coleoptera		f		Leiodidae
c		Insecta			o		Coleoptera		f		Leiodidae
c		Insecta			o		Coleoptera		f		Leiodidae
c		Insecta			o		Coleoptera		f		Melandryidae
c		Insecta			o		Coleoptera		f		Melyridae
c		Insecta			o		Coleoptera		f		Mycetophagidae
c		Insecta			o		Coleoptera		f		Nitidulidae
c		Insecta			o		Coleoptera		f		Phalacridae
c		Insecta			o		Coleoptera		f		Ptiliidae
c		Insecta			o		Coleoptera		f		Ptilodactylidae
c		Insecta			o		Coleoptera		f		Ptinidae
c		Insecta			o		Coleoptera		f		Pyrochroidae
c		Insecta			o		Coleoptera		f		Scarabaeidae
c		Insecta			o		Coleoptera		f		Scarabaeidae
c		Insecta			o		Coleoptera		f		Scarabaeidae
c		Insecta			o		Coleoptera		f		Scarabaeidae
c		Insecta			o		Coleoptera		f		Scarabaeidae
c		Insecta			o		Coleoptera		f		Scirtidae
c		Insecta			o		Coleoptera		f		Silphidae
c		Insecta			o		Coleoptera		f		Silvanidae
c		Insecta			o		Coleoptera		f		Staphylinidae
c		Insecta			o		Coleoptera		f		Staphylinidae
c		Insecta			o		Coleoptera		f		Staphylinidae
c		Insecta			o		Coleoptera		f		Staphylinidae
c		Insecta			o		Coleoptera		f		Staphylinidae
c		Insecta			o		Coleoptera		f		Staphylinidae
c		Insecta			o		Coleoptera		f		Staphylinidae
c		Insecta			o		Coleoptera		f		Staphylinidae
c		Insecta			o		Coleoptera		f		Staphylinidae
c		Insecta			o		Coleoptera		f		Staphylinidae
c		Insecta			o		Coleoptera		f		Staphylinidae
c		Insecta			o		Coleoptera		f		Staphylinidae
c		Insecta			o		Coleoptera		f		Staphylinidae
c		Insecta			o		Coleoptera		f		Staphylinidae
c		Insecta			o		Coleoptera		f		Staphylinidae
c		Insecta			o		Coleoptera		f		Staphylinidae
c		Insecta			o		Coleoptera		f		Staphylinidae
c		Insecta			o		Coleoptera		f		Staphylinidae
c		Insecta			o		Coleoptera		f		Staphylinidae
c		Insecta			o		Coleoptera		f		Staphylinidae
c		Insecta			o		Coleoptera		f		Staphylinidae
c		Insecta			o		Coleoptera		f		Staphylinidae
c		Insecta			o		Coleoptera		f		Staphylinidae
c		Insecta			o		Coleoptera		f		Staphylinidae
c		Insecta			o		Coleoptera		f		Staphylinidae
c		Insecta			o		Coleoptera		f		Staphylinidae
c		Insecta			o		Coleoptera		f		Staphylinidae
c		Insecta			o		Coleoptera		f		Staphylinidae
c		Insecta			o		Coleoptera		f		Staphylinidae
c		Insecta			o		Coleoptera		f		Tenebrionidae
c		Insecta			o		Coleoptera		f		Tenebrionidae
c		Insecta			o		Coleoptera		f		Torridincolidae
c		Insecta			o		Dermaptera		f		Anisolabididae
c		Insecta			o		Diptera		f		Agromyzidae
c		Insecta			o		Diptera		f		Agromyzidae
c		Insecta			o		Diptera		f		Agromyzidae
c		Insecta			o		Diptera		f		Agromyzidae
c		Insecta			o		Diptera		f		Agromyzidae
c		Insecta			o		Diptera		f		Agromyzidae
c		Insecta			o		Diptera		f		Agromyzidae
c		Insecta			o		Diptera		f		Agromyzidae
c		Insecta			o		Diptera		f		Agromyzidae
c		Insecta			o		Diptera		f		Agromyzidae
c		Insecta			o		Diptera		f		Agromyzidae
c		Insecta			o		Diptera		f		Agromyzidae
c		Insecta			o		Diptera		f		Agromyzidae
c		Insecta			o		Diptera		f		Agromyzidae
c		Insecta			o		Diptera		f		Agromyzidae
c		Insecta			o		Diptera		f		Anisopodidae
c		Insecta			o		Diptera		f		Anthomyiidae
c		Insecta			o		Diptera		f		Anthomyiidae
c		Insecta			o		Diptera		f		Anthomyiidae
c		Insecta			o		Diptera		f		Anthomyiidae
c		Insecta			o		Diptera		f		Anthomyiidae
c		Insecta			o		Diptera		f		Anthomyiidae
c		Insecta			o		Diptera		f		Anthomyiidae
c		Insecta			o		Diptera		f		Anthomyiidae
c		Insecta			o		Diptera		f		Anthomyiidae
c		Insecta			o		Diptera		f		Anthomyiidae
c		Insecta			o		Diptera		f		Anthomyiidae
c		Insecta			o		Diptera		f		Anthomyiidae
c		Insecta			o		Diptera		f		Anthomyiidae
c		Insecta			o		Diptera		f		Anthomyiidae
c		Insecta			o		Diptera		f		Anthomyzidae
c		Insecta			o		Diptera		f		Asilidae
c		Insecta			o		Diptera		f		Asilidae
c		Insecta			o		Diptera		f		Asilidae
c		Insecta			o		Diptera		f		Bibionidae
c		Insecta			o		Diptera		f		Bombyliidae
c		Insecta			o		Diptera		f		Calliphoridae
c		Insecta			o		Diptera		f		Calliphoridae
c		Insecta			o		Diptera		f		Calliphoridae
c		Insecta			o		Diptera		f		Calliphoridae
c		Insecta			o		Diptera		f		Calliphoridae
c		Insecta			o		Diptera		f		Calliphoridae
c		Insecta			o		Diptera		f		Calliphoridae
c		Insecta			o		Diptera		f		Calliphoridae
c		Insecta			o		Diptera		f		Calliphoridae
c		Insecta			o		Diptera		f		Calliphoridae
c		Insecta			o		Diptera		f		Calliphoridae
c		Insecta			o		Diptera		f		Calliphoridae
c		Insecta			o		Diptera		f		Calliphoridae
c		Insecta			o		Diptera		f		Calliphoridae
c		Insecta			o		Diptera		f		Calliphoridae
c		Insecta			o		Diptera		f		Calliphoridae
c		Insecta			o		Diptera		f		Calliphoridae
c		Insecta			o		Diptera		f		Campichoetidae
c		Insecta			o		Diptera		f		Canacidae
c		Insecta			o		Diptera		f		Carnidae
c		Insecta			o		Diptera		f		Cecidomyiidae
c		Insecta			o		Diptera		f		Cecidomyiidae
c		Insecta			o		Diptera		f		Cecidomyiidae
c		Insecta			o		Diptera		f		Cecidomyiidae
c		Insecta			o		Diptera		f		Cecidomyiidae
c		Insecta			o		Diptera		f		Cecidomyiidae
c		Insecta			o		Diptera		f		Cecidomyiidae
c		Insecta			o		Diptera		f		Cecidomyiidae
c		Insecta			o		Diptera		f		Cecidomyiidae
c		Insecta			o		Diptera		f		Cecidomyiidae
c		Insecta			o		Diptera		f		Cecidomyiidae
c		Insecta			o		Diptera		f		Cecidomyiidae
c		Insecta			o		Diptera		f		Cecidomyiidae
c		Insecta			o		Diptera		f		Cecidomyiidae
c		Insecta			o		Diptera		f		Cecidomyiidae
c		Insecta			o		Diptera		f		Cecidomyiidae
c		Insecta			o		Diptera		f		Cecidomyiidae
c		Insecta			o		Diptera		f		Cecidomyiidae
c		Insecta			o		Diptera		f		Cecidomyiidae
c		Insecta			o		Diptera		f		Cecidomyiidae
c		Insecta			o		Diptera		f		Cecidomyiidae
c		Insecta			o		Diptera		f		Cecidomyiidae
c		Insecta			o		Diptera		f		Cecidomyiidae
c		Insecta			o		Diptera		f		Cecidomyiidae
c		Insecta			o		Diptera		f		Cecidomyiidae
c		Insecta			o		Diptera		f		Cecidomyiidae
c		Insecta			o		Diptera		f		Cecidomyiidae
c		Insecta			o		Diptera		f		Cecidomyiidae
c		Insecta			o		Diptera		f		Cecidomyiidae
c		Insecta			o		Diptera		f		Cecidomyiidae
c		Insecta			o		Diptera		f		Cecidomyiidae
c		Insecta			o		Diptera		f		Cecidomyiidae
c		Insecta			o		Diptera		f		Cecidomyiidae
c		Insecta			o		Diptera		f		Ceratopogonidae
c		Insecta			o		Diptera		f		Ceratopogonidae
c		Insecta			o		Diptera		f		Ceratopogonidae
c		Insecta			o		Diptera		f		Ceratopogonidae
c		Insecta			o		Diptera		f		Ceratopogonidae
c		Insecta			o		Diptera		f		Ceratopogonidae
c		Insecta			o		Diptera		f		Ceratopogonidae
c		Insecta			o		Diptera		f		Ceratopogonidae
c		Insecta			o		Diptera		f		Ceratopogonidae
c		Insecta			o		Diptera		f		Chamaemyiidae
c		Insecta			o		Diptera		f		Chamaemyiidae
c		Insecta			o		Diptera		f		Chaoboridae
c		Insecta			o		Diptera		f		Chironomidae
c		Insecta			o		Diptera		f		Chironomidae
c		Insecta			o		Diptera		f		Chironomidae
c		Insecta			o		Diptera		f		Chironomidae
c		Insecta			o		Diptera		f		Chironomidae
c		Insecta			o		Diptera		f		Chironomidae
c		Insecta			o		Diptera		f		Chironomidae
c		Insecta			o		Diptera		f		Chironomidae
c		Insecta			o		Diptera		f		Chironomidae
c		Insecta			o		Diptera		f		Chironomidae
c		Insecta			o		Diptera		f		Chironomidae
c		Insecta			o		Diptera		f		Chironomidae
c		Insecta			o		Diptera		f		Chironomidae
c		Insecta			o		Diptera		f		Chironomidae
c		Insecta			o		Diptera		f		Chironomidae
c		Insecta			o		Diptera		f		Chironomidae
c		Insecta			o		Diptera		f		Chironomidae
c		Insecta			o		Diptera		f		Chironomidae
c		Insecta			o		Diptera		f		Chironomidae
c		Insecta			o		Diptera		f		Chironomidae
c		Insecta			o		Diptera		f		Chironomidae
c		Insecta			o		Diptera		f		Chironomidae
c		Insecta			o		Diptera		f		Chironomidae
c		Insecta			o		Diptera		f		Chironomidae
c		Insecta			o		Diptera		f		Chironomidae
c		Insecta			o		Diptera		f		Chironomidae
c		Insecta			o		Diptera		f		Chironomidae
c		Insecta			o		Diptera		f		Chironomidae
c		Insecta			o		Diptera		f		Chironomidae
c		Insecta			o		Diptera		f		Chironomidae
c		Insecta			o		Diptera		f		Chironomidae
c		Insecta			o		Diptera		f		Chironomidae
c		Insecta			o		Diptera		f		Chironomidae
c		Insecta			o		Diptera		f		Chironomidae
c		Insecta			o		Diptera		f		Chironomidae
c		Insecta			o		Diptera		f		Chironomidae
c		Insecta			o		Diptera		f		Chironomidae
c		Insecta			o		Diptera		f		Chironomidae
c		Insecta			o		Diptera		f		Chironomidae
c		Insecta			o		Diptera		f		Chironomidae
c		Insecta			o		Diptera		f		Chironomidae
c		Insecta			o		Diptera		f		Chironomidae
c		Insecta			o		Diptera		f		Chironomidae
c		Insecta			o		Diptera		f		Chironomidae
c		Insecta			o		Diptera		f		Chironomidae
c		Insecta			o		Diptera		f		Chironomidae
c		Insecta			o		Diptera		f		Chironomidae
c		Insecta			o		Diptera		f		Chironomidae
c		Insecta			o		Diptera		f		Chironomidae
c		Insecta			o		Diptera		f		Chironomidae
c		Insecta			o		Diptera		f		Chironomidae
c		Insecta			o		Diptera		f		Chironomidae
c		Insecta			o		Diptera		f		Chironomidae
c		Insecta			o		Diptera		f		Chironomidae
c		Insecta			o		Diptera		f		Chironomidae
c		Insecta			o		Diptera		f		Chironomidae
c		Insecta			o		Diptera		f		Chironomidae
c		Insecta			o		Diptera		f		Chironomidae
c		Insecta			o		Diptera		f		Chironomidae
c		Insecta			o		Diptera		f		Chironomidae
c		Insecta			o		Diptera		f		Chironomidae
c		Insecta			o		Diptera		f		Chironomidae
c		Insecta			o		Diptera		f		Chironomidae
c		Insecta			o		Diptera		f		Chironomidae
c		Insecta			o		Diptera		f		Chironomidae
c		Insecta			o		Diptera		f		Chironomidae
c		Insecta			o		Diptera		f		Chironomidae
c		Insecta			o		Diptera		f		Chironomidae
c		Insecta			o		Diptera		f		Chironomidae
c		Insecta			o		Diptera		f		Chloropidae
c		Insecta			o		Diptera		f		Chloropidae
c		Insecta			o		Diptera		f		Chloropidae
c		Insecta			o		Diptera		f		Chloropidae
c		Insecta			o		Diptera		f		Chloropidae
c		Insecta			o		Diptera		f		Chloropidae
c		Insecta			o		Diptera		f		Chloropidae
c		Insecta			o		Diptera		f		Chloropidae
c		Insecta			o		Diptera		f		Chloropidae
c		Insecta			o		Diptera		f		Chloropidae
c		Insecta			o		Diptera		f		Chloropidae
c		Insecta			o		Diptera		f		Chloropidae
c		Insecta			o		Diptera		f		Chloropidae
c		Insecta			o		Diptera		f		Chloropidae
c		Insecta			o		Diptera		f		Chloropidae
c		Insecta			o		Diptera		f		Chloropidae
c		Insecta			o		Diptera		f		Chloropidae
c		Insecta			o		Diptera		f		Chloropidae
c		Insecta			o		Diptera		f		Chloropidae
c		Insecta			o		Diptera		f		Chloropidae
c		Insecta			o		Diptera		f		Chloropidae
c		Insecta			o		Diptera		f		Chloropidae
c		Insecta			o		Diptera		f		Chloropidae
c		Insecta			o		Diptera		f		Chloropidae
c		Insecta			o		Diptera		f		Clusiidae
c		Insecta			o		Diptera		f		Clusiidae
c		Insecta			o		Diptera		f		Clusiidae
c		Insecta			o		Diptera		f		Conopidae
c		Insecta			o		Diptera		f		Culicidae
c		Insecta			o		Diptera		f		Culicidae
c		Insecta			o		Diptera		f		Culicidae
c		Insecta			o		Diptera		f		Culicidae
c		Insecta			o		Diptera		f		Culicidae
c		Insecta			o		Diptera		f		Culicidae
c		Insecta			o		Diptera		f		Culicidae
c		Insecta			o		Diptera		f		Culicidae
c		Insecta			o		Diptera		f		Culicidae
c		Insecta			o		Diptera		f		Culicidae
c		Insecta			o		Diptera		f		Culicidae
c		Insecta			o		Diptera		f		Culicidae
c		Insecta			o		Diptera		f		Culicidae
c		Insecta			o		Diptera		f		Culicidae
c		Insecta			o		Diptera		f		Culicidae
c		Insecta			o		Diptera		f		Curtonotidae
c		Insecta			o		Diptera		f		Curtonotidae
c		Insecta			o		Diptera		f		Cylindrotomidae
c		Insecta			o		Diptera		f		Cylindrotomidae
c		Insecta			o		Diptera		f		Cylindrotomidae
c		Insecta			o		Diptera		f		Diastatidae
c		Insecta			o		Diptera		f		Diopsidae
c		Insecta			o		Diptera		f		Ditomyiidae
c		Insecta			o		Diptera		f		Ditomyiidae
c		Insecta			o		Diptera		f		Dolichopodidae
c		Insecta			o		Diptera		f		Dolichopodidae
c		Insecta			o		Diptera		f		Dolichopodidae
c		Insecta			o		Diptera		f		Dolichopodidae
c		Insecta			o		Diptera		f		Dolichopodidae
c		Insecta			o		Diptera		f		Dolichopodidae
c		Insecta			o		Diptera		f		Dolichopodidae
c		Insecta			o		Diptera		f		Dolichopodidae
c		Insecta			o		Diptera		f		Dolichopodidae
c		Insecta			o		Diptera		f		Dolichopodidae
c		Insecta			o		Diptera		f		Dolichopodidae
c		Insecta			o		Diptera		f		Dolichopodidae
c		Insecta			o		Diptera		f		Dolichopodidae
c		Insecta			o		Diptera		f		Dolichopodidae
c		Insecta			o		Diptera		f		Dolichopodidae
c		Insecta			o		Diptera		f		Dolichopodidae
c		Insecta			o		Diptera		f		Drosophilidae
c		Insecta			o		Diptera		f		Drosophilidae
c		Insecta			o		Diptera		f		Drosophilidae
c		Insecta			o		Diptera		f		Drosophilidae
c		Insecta			o		Diptera		f		Drosophilidae
c		Insecta			o		Diptera		f		Drosophilidae
c		Insecta			o		Diptera		f		Drosophilidae
c		Insecta			o		Diptera		f		Drosophilidae
c		Insecta			o		Diptera		f		Drosophilidae
c		Insecta			o		Diptera		f		Drosophilidae
c		Insecta			o		Diptera		f		Drosophilidae
c		Insecta			o		Diptera		f		Drosophilidae
c		Insecta			o		Diptera		f		Drosophilidae
c		Insecta			o		Diptera		f		Drosophilidae
c		Insecta			o		Diptera		f		Empididae
c		Insecta			o		Diptera		f		Empididae
c		Insecta			o		Diptera		f		Empididae
c		Insecta			o		Diptera		f		Empididae
c		Insecta			o		Diptera		f		Empididae
c		Insecta			o		Diptera		f		Empididae
c		Insecta			o		Diptera		f		Empididae
c		Insecta			o		Diptera		f		Empididae
c		Insecta			o		Diptera		f		Empididae
c		Insecta			o		Diptera		f		Empididae
c		Insecta			o		Diptera		f		Empididae
c		Insecta			o		Diptera		f		Empididae
c		Insecta			o		Diptera		f		Empididae
c		Insecta			o		Diptera		f		Ephydridae
c		Insecta			o		Diptera		f		Ephydridae
c		Insecta			o		Diptera		f		Ephydridae
c		Insecta			o		Diptera		f		Ephydridae
c		Insecta			o		Diptera		f		Ephydridae
c		Insecta			o		Diptera		f		Ephydridae
c		Insecta			o		Diptera		f		Ephydridae
c		Insecta			o		Diptera		f		Ephydridae
c		Insecta			o		Diptera		f		Ephydridae
c		Insecta			o		Diptera		f		Ephydridae
c		Insecta			o		Diptera		f		Ephydridae
c		Insecta			o		Diptera		f		Fanniidae
c		Insecta			o		Diptera		f		Fanniidae
c		Insecta			o		Diptera		f		Fanniidae
c		Insecta			o		Diptera		f		Fergusoninidae
c		Insecta			o		Diptera		f		Heleomyzidae
c		Insecta			o		Diptera		f		Heleomyzidae
c		Insecta			o		Diptera		f		Hippoboscidae
c		Insecta			o		Diptera		f		Hippoboscidae
c		Insecta			o		Diptera		f		Hippoboscidae
c		Insecta			o		Diptera		f		Hybotidae
c		Insecta			o		Diptera		f		Hybotidae
c		Insecta			o		Diptera		f		Hybotidae
c		Insecta			o		Diptera		f		Hybotidae
c		Insecta			o		Diptera		f		Hybotidae
c		Insecta			o		Diptera		f		Hybotidae
c		Insecta			o		Diptera		f		Hybotidae
c		Insecta			o		Diptera		f		Hybotidae
c		Insecta			o		Diptera		f		Hybotidae
c		Insecta			o		Diptera		f		Hybotidae
c		Insecta			o		Diptera		f		Keroplatidae
c		Insecta			o		Diptera		f		Keroplatidae
c		Insecta			o		Diptera		f		Keroplatidae
c		Insecta			o		Diptera		f		Keroplatidae
c		Insecta			o		Diptera		f		Keroplatidae
c		Insecta			o		Diptera		f		Keroplatidae
c		Insecta			o		Diptera		f		Lauxaniidae
c		Insecta			o		Diptera		f		Lauxaniidae
c		Insecta			o		Diptera		f		Limoniidae
c		Insecta			o		Diptera		f		Limoniidae
c		Insecta			o		Diptera		f		Limoniidae
c		Insecta			o		Diptera		f		Limoniidae
c		Insecta			o		Diptera		f		Limoniidae
c		Insecta			o		Diptera		f		Limoniidae
c		Insecta			o		Diptera		f		Limoniidae
c		Insecta			o		Diptera		f		Limoniidae
c		Insecta			o		Diptera		f		Limoniidae
c		Insecta			o		Diptera		f		Limoniidae
c		Insecta			o		Diptera		f		Limoniidae
c		Insecta			o		Diptera		f		Limoniidae
c		Insecta			o		Diptera		f		Lonchaeidae
c		Insecta			o		Diptera		f		Lonchaeidae
c		Insecta			o		Diptera		f		Milichiidae
c		Insecta			o		Diptera		f		Milichiidae
c		Insecta			o		Diptera		f		Muscidae
c		Insecta			o		Diptera		f		Muscidae
c		Insecta			o		Diptera		f		Muscidae
c		Insecta			o		Diptera		f		Muscidae
c		Insecta			o		Diptera		f		Muscidae
c		Insecta			o		Diptera		f		Muscidae
c		Insecta			o		Diptera		f		Muscidae
c		Insecta			o		Diptera		f		Muscidae
c		Insecta			o		Diptera		f		Muscidae
c		Insecta			o		Diptera		f		Muscidae
c		Insecta			o		Diptera		f		Muscidae
c		Insecta			o		Diptera		f		Muscidae
c		Insecta			o		Diptera		f		Muscidae
c		Insecta			o		Diptera		f		Muscidae
c		Insecta			o		Diptera		f		Muscidae
c		Insecta			o		Diptera		f		Muscidae
c		Insecta			o		Diptera		f		Muscidae
c		Insecta			o		Diptera		f		Muscidae
c		Insecta			o		Diptera		f		Muscidae
c		Insecta			o		Diptera		f		Muscidae
c		Insecta			o		Diptera		f		Muscidae
c		Insecta			o		Diptera		f		Muscidae
c		Insecta			o		Diptera		f		Muscidae
c		Insecta			o		Diptera		f		Muscidae
c		Insecta			o		Diptera		f		Muscidae
c		Insecta			o		Diptera		f		Muscidae
c		Insecta			o		Diptera		f		Muscidae
c		Insecta			o		Diptera		f		Muscidae
c		Insecta			o		Diptera		f		Muscidae
c		Insecta			o		Diptera		f		Muscidae
c		Insecta			o		Diptera		f		Muscidae
c		Insecta			o		Diptera		f		Muscidae
c		Insecta			o		Diptera		f		Mycetophilidae
c		Insecta			o		Diptera		f		Mycetophilidae
c		Insecta			o		Diptera		f		Mycetophilidae
c		Insecta			o		Diptera		f		Mycetophilidae
c		Insecta			o		Diptera		f		Mycetophilidae
c		Insecta			o		Diptera		f		Mycetophilidae
c		Insecta			o		Diptera		f		Mycetophilidae
c		Insecta			o		Diptera		f		Mycetophilidae
c		Insecta			o		Diptera		f		Mycetophilidae
c		Insecta			o		Diptera		f		Mycetophilidae
c		Insecta			o		Diptera		f		Mycetophilidae
c		Insecta			o		Diptera		f		Mycetophilidae
c		Insecta			o		Diptera		f		Mycetophilidae
c		Insecta			o		Diptera		f		Mycetophilidae
c		Insecta			o		Diptera		f		Mycetophilidae
c		Insecta			o		Diptera		f		Mycetophilidae
c		Insecta			o		Diptera		f		Mycetophilidae
c		Insecta			o		Diptera		f		Mycetophilidae
c		Insecta			o		Diptera		f		Mycetophilidae
c		Insecta			o		Diptera		f		Mycetophilidae
c		Insecta			o		Diptera		f		Mycetophilidae
c		Insecta			o		Diptera		f		Mycetophilidae
c		Insecta			o		Diptera		f		Mycetophilidae
c		Insecta			o		Diptera		f		Mycetophilidae
c		Insecta			o		Diptera		f		Mycetophilidae
c		Insecta			o		Diptera		f		Mycetophilidae
c		Insecta			o		Diptera		f		Mycetophilidae
c		Insecta			o		Diptera		f		Mycetophilidae
c		Insecta			o		Diptera		f		Mycetophilidae
c		Insecta			o		Diptera		f		Mycetophilidae
c		Insecta			o		Diptera		f		Mycetophilidae
c		Insecta			o		Diptera		f		Mycetophilidae
c		Insecta			o		Diptera		f		Mycetophilidae
c		Insecta			o		Diptera		f		Nycteribiidae
c		Insecta			o		Diptera		f		Nycteribiidae
c		Insecta			o		Diptera		f		Nycteribiidae
c		Insecta			o		Diptera		f		Nycteribiidae
c		Insecta			o		Diptera		f		Nymphomyiidae
c		Insecta			o		Diptera		f		Opomyzidae
c		Insecta			o		Diptera		f		Pediciidae
c		Insecta			o		Diptera		f		Pediciidae
c		Insecta			o		Diptera		f		Phoridae
c		Insecta			o		Diptera		f		Phoridae
c		Insecta			o		Diptera		f		Phoridae
c		Insecta			o		Diptera		f		Phoridae
c		Insecta			o		Diptera		f		Phoridae
c		Insecta			o		Diptera		f		Phoridae
c		Insecta			o		Diptera		f		Phoridae
c		Insecta			o		Diptera		f		Phoridae
c		Insecta			o		Diptera		f		Phoridae
c		Insecta			o		Diptera		f		Piophilidae
c		Insecta			o		Diptera		f		Piophilidae
c		Insecta			o		Diptera		f		Piophilidae
c		Insecta			o		Diptera		f		Piophilidae
c		Insecta			o		Diptera		f		Pipunculidae
c		Insecta			o		Diptera		f		Pipunculidae
c		Insecta			o		Diptera		f		Pipunculidae
c		Insecta			o		Diptera		f		Pipunculidae
c		Insecta			o		Diptera		f		Polleniidae
c		Insecta			o		Diptera		f		Psychodidae
c		Insecta			o		Diptera		f		Psychodidae
c		Insecta			o		Diptera		f		Psychodidae
c		Insecta			o		Diptera		f		Psychodidae
c		Insecta			o		Diptera		f		Psychodidae
c		Insecta			o		Diptera		f		Psychodidae
c		Insecta			o		Diptera		f		Psychodidae
c		Insecta			o		Diptera		f		Psychodidae
c		Insecta			o		Diptera		f		Psychodidae
c		Insecta			o		Diptera		f		Psychodidae
c		Insecta			o		Diptera		f		Psychodidae
c		Insecta			o		Diptera		f		Psychodidae
c		Insecta			o		Diptera		f		Psychodidae
c		Insecta			o		Diptera		f		Rhagionidae
c		Insecta			o		Diptera		f		Rhiniidae
c		Insecta			o		Diptera		f		Rhiniidae
c		Insecta			o		Diptera		f		Rhinophoridae
c		Insecta			o		Diptera		f		Rhinophoridae
c		Insecta			o		Diptera		f		Rhinophoridae
c		Insecta			o		Diptera		f		Sarcophagidae
c		Insecta			o		Diptera		f		Sarcophagidae
c		Insecta			o		Diptera		f		Sarcophagidae
c		Insecta			o		Diptera		f		Sarcophagidae
c		Insecta			o		Diptera		f		Sarcophagidae
c		Insecta			o		Diptera		f		Sarcophagidae
c		Insecta			o		Diptera		f		Sarcophagidae
c		Insecta			o		Diptera		f		Scathophagidae
c		Insecta			o		Diptera		f		Scathophagidae
c		Insecta			o		Diptera		f		Scathophagidae
c		Insecta			o		Diptera		f		Scathophagidae
c		Insecta			o		Diptera		f		Scathophagidae
c		Insecta			o		Diptera		f		Scathophagidae
c		Insecta			o		Diptera		f		Scathophagidae
c		Insecta			o		Diptera		f		Scathophagidae
c		Insecta			o		Diptera		f		Scathophagidae
c		Insecta			o		Diptera		f		Scathophagidae
c		Insecta			o		Diptera		f		Scathophagidae
c		Insecta			o		Diptera		f		Sciaridae
c		Insecta			o		Diptera		f		Sciaridae
c		Insecta			o		Diptera		f		Sciaridae
c		Insecta			o		Diptera		f		Sciaridae
c		Insecta			o		Diptera		f		Sciaridae
c		Insecta			o		Diptera		f		Sciaridae
c		Insecta			o		Diptera		f		Sciaridae
c		Insecta			o		Diptera		f		Sciaridae
c		Insecta			o		Diptera		f		Sciaridae
c		Insecta			o		Diptera		f		Sciaridae
c		Insecta			o		Diptera		f		Sciaridae
c		Insecta			o		Diptera		f		Sciaridae
c		Insecta			o		Diptera		f		Sciaridae
c		Insecta			o		Diptera		f		Sciaridae
c		Insecta			o		Diptera		f		Sciomyzidae
c		Insecta			o		Diptera		f		Sciomyzidae
c		Insecta			o		Diptera		f		Sciomyzidae
c		Insecta			o		Diptera		f		Sepsidae
c		Insecta			o		Diptera		f		Sepsidae
c		Insecta			o		Diptera		f		Sepsidae
c		Insecta			o		Diptera		f		Sepsidae
c		Insecta			o		Diptera		f		Sepsidae
c		Insecta			o		Diptera		f		Simuliidae
c		Insecta			o		Diptera		f		Simuliidae
c		Insecta			o		Diptera		f		Simuliidae
c		Insecta			o		Diptera		f		Simuliidae
c		Insecta			o		Diptera		f		Simuliidae
c		Insecta			o		Diptera		f		Simuliidae
c		Insecta			o		Diptera		f		Simuliidae
c		Insecta			o		Diptera		f		Somatiidae
c		Insecta			o		Diptera		f		Sphaeroceridae
c		Insecta			o		Diptera		f		Sphaeroceridae
c		Insecta			o		Diptera		f		Sphaeroceridae
c		Insecta			o		Diptera		f		Sphaeroceridae
c		Insecta			o		Diptera		f		Sphaeroceridae
c		Insecta			o		Diptera		f		Sphaeroceridae
c		Insecta			o		Diptera		f		Sphaeroceridae
c		Insecta			o		Diptera		f		Sphaeroceridae
c		Insecta			o		Diptera		f		Sphaeroceridae
c		Insecta			o		Diptera		f		Sphaeroceridae
c		Insecta			o		Diptera		f		Sphaeroceridae
c		Insecta			o		Diptera		f		Sphaeroceridae
c		Insecta			o		Diptera		f		Sphaeroceridae
c		Insecta			o		Diptera		f		Sphaeroceridae
c		Insecta			o		Diptera		f		Sphaeroceridae
c		Insecta			o		Diptera		f		Sphaeroceridae
c		Insecta			o		Diptera		f		Stratiomyidae
c		Insecta			o		Diptera		f		Stratiomyidae
c		Insecta			o		Diptera		f		Stratiomyidae
c		Insecta			o		Diptera		f		Stratiomyidae
c		Insecta			o		Diptera		f		Stratiomyidae
c		Insecta			o		Diptera		f		Stratiomyidae
c		Insecta			o		Diptera		f		Streblidae
c		Insecta			o		Diptera		f		Syrphidae
c		Insecta			o		Diptera		f		Syrphidae
c		Insecta			o		Diptera		f		Syrphidae
c		Insecta			o		Diptera		f		Syrphidae
c		Insecta			o		Diptera		f		Syrphidae
c		Insecta			o		Diptera		f		Syrphidae
c		Insecta			o		Diptera		f		Syrphidae
c		Insecta			o		Diptera		f		Syrphidae
c		Insecta			o		Diptera		f		Syrphidae
c		Insecta			o		Diptera		f		Syrphidae
c		Insecta			o		Diptera		f		Syrphidae
c		Insecta			o		Diptera		f		Syrphidae
c		Insecta			o		Diptera		f		Syrphidae
c		Insecta			o		Diptera		f		Syrphidae
c		Insecta			o		Diptera		f		Syrphidae
c		Insecta			o		Diptera		f		Syrphidae
c		Insecta			o		Diptera		f		Syrphidae
c		Insecta			o		Diptera		f		Syrphidae
c		Insecta			o		Diptera		f		Syrphidae
c		Insecta			o		Diptera		f		Syrphidae
c		Insecta			o		Diptera		f		Syrphidae
c		Insecta			o		Diptera		f		Syrphidae
c		Insecta			o		Diptera		f		Tabanidae
c		Insecta			o		Diptera		f		Tabanidae
c		Insecta			o		Diptera		f		Tabanidae
c		Insecta			o		Diptera		f		Tabanidae
c		Insecta			o		Diptera		f		Tabanidae
c		Insecta			o		Diptera		f		Tabanidae
c		Insecta			o		Diptera		f		Tabanidae
c		Insecta			o		Diptera		f		Tabanidae
c		Insecta			o		Diptera		f		Tabanidae
c		Insecta			o		Diptera		f		Tabanidae
c		Insecta			o		Diptera		f		Tabanidae
c		Insecta			o		Diptera		f		Tachinidae
c		Insecta			o		Diptera		f		Tachinidae
c		Insecta			o		Diptera		f		Tachinidae
c		Insecta			o		Diptera		f		Tachinidae
c		Insecta			o		Diptera		f		Tachinidae
c		Insecta			o		Diptera		f		Tachinidae
c		Insecta			o		Diptera		f		Tachinidae
c		Insecta			o		Diptera		f		Tachinidae
c		Insecta			o		Diptera		f		Tachinidae
c		Insecta			o		Diptera		f		Tachinidae
c		Insecta			o		Diptera		f		Tachinidae
c		Insecta			o		Diptera		f		Tachinidae
c		Insecta			o		Diptera		f		Tachinidae
c		Insecta			o		Diptera		f		Tachinidae
c		Insecta			o		Diptera		f		Tachinidae
c		Insecta			o		Diptera		f		Tachinidae
c		Insecta			o		Diptera		f		Tachinidae
c		Insecta			o		Diptera		f		Tachinidae
c		Insecta			o		Diptera		f		Tachinidae
c		Insecta			o		Diptera		f		Tachinidae
c		Insecta			o		Diptera		f		Tachinidae
c		Insecta			o		Diptera		f		Tachinidae
c		Insecta			o		Diptera		f		Tachinidae
c		Insecta			o		Diptera		f		Tachinidae
c		Insecta			o		Diptera		f		Tachinidae
c		Insecta			o		Diptera		f		Tachinidae
c		Insecta			o		Diptera		f		Tachinidae
c		Insecta			o		Diptera		f		Tachinidae
c		Insecta			o		Diptera		f		Tachinidae
c		Insecta			o		Diptera		f		Tachinidae
c		Insecta			o		Diptera		f		Tachinidae
c		Insecta			o		Diptera		f		Tachinidae
c		Insecta			o		Diptera		f		Tachinidae
c		Insecta			o		Diptera		f		Tachinidae
c		Insecta			o		Diptera		f		Tachinidae
c		Insecta			o		Diptera		f		Tachinidae
c		Insecta			o		Diptera		f		Tachinidae
c		Insecta			o		Diptera		f		Tachinidae
c		Insecta			o		Diptera		f		Tachinidae
c		Insecta			o		Diptera		f		Tachinidae
c		Insecta			o		Diptera		f		Tachinidae
c		Insecta			o		Diptera		f		Tachinidae
c		Insecta			o		Diptera		f		Tachinidae
c		Insecta			o		Diptera		f		Tachinidae
c		Insecta			o		Diptera		f		Tachinidae
c		Insecta			o		Diptera		f		Tachinidae
c		Insecta			o		Diptera		f		Tachinidae
c		Insecta			o		Diptera		f		Tachinidae
c		Insecta			o		Diptera		f		Tachinidae
c		Insecta			o		Diptera		f		Tachinidae
c		Insecta			o		Diptera		f		Tachinidae
c		Insecta			o		Diptera		f		Tachinidae
c		Insecta			o		Diptera		f		Tachinidae
c		Insecta			o		Diptera		f		Tachinidae
c		Insecta			o		Diptera		f		Tachinidae
c		Insecta			o		Diptera		f		Tachinidae
c		Insecta			o		Diptera		f		Tachinidae
c		Insecta			o		Diptera		f		Tachinidae
c		Insecta			o		Diptera		f		Tachinidae
c		Insecta			o		Diptera		f		Tachinidae
c		Insecta			o		Diptera		f		Tachinidae
c		Insecta			o		Diptera		f		Tachinidae
c		Insecta			o		Diptera		f		Tachinidae
c		Insecta			o		Diptera		f		Tachinidae
c		Insecta			o		Diptera		f		Tachinidae
c		Insecta			o		Diptera		f		Tachinidae
c		Insecta			o		Diptera		f		Tachinidae
c		Insecta			o		Diptera		f		Tachinidae
c		Insecta			o		Diptera		f		Tachinidae
c		Insecta			o		Diptera		f		Tachinidae
c		Insecta			o		Diptera		f		Tachinidae
c		Insecta			o		Diptera		f		Tanyderidae
c		Insecta			o		Diptera		f		Tanyderidae
c		Insecta			o		Diptera		f		Tephritidae
c		Insecta			o		Diptera		f		Tephritidae
c		Insecta			o		Diptera		f		Tephritidae
c		Insecta			o		Diptera		f		Tephritidae
c		Insecta			o		Diptera		f		Tephritidae
c		Insecta			o		Diptera		f		Tephritidae
c		Insecta			o		Diptera		f		Tipulidae
c		Insecta			o		Diptera		f		Tipulidae
c		Insecta			o		Diptera		f		Tipulidae
c		Insecta			o		Diptera		f		Tipulidae
c		Insecta			o		Ephemeroptera		f		Baetidae
c		Insecta			o		Ephemeroptera		f		Heptageniidae
c		Insecta			o		Ephemeroptera		f		Polymitarcyidae
c		Insecta			o		Hemiptera		f		Aleyrodidae
c		Insecta			o		Hemiptera		f		Aleyrodidae
c		Insecta			o		Hemiptera		f		Aleyrodidae
c		Insecta			o		Hemiptera		f		Aleyrodidae
c		Insecta			o		Hemiptera		f		Aleyrodidae
c		Insecta			o		Hemiptera		f		Aleyrodidae
c		Insecta			o		Hemiptera		f		Alydidae
c		Insecta			o		Hemiptera		f		Aphelocheiridae
c		Insecta			o		Hemiptera		f		Aphididae
c		Insecta			o		Hemiptera		f		Aphididae
c		Insecta			o		Hemiptera		f		Aphididae
c		Insecta			o		Hemiptera		f		Aphididae
c		Insecta			o		Hemiptera		f		Aphididae
c		Insecta			o		Hemiptera		f		Aphididae
c		Insecta			o		Hemiptera		f		Aphididae
c		Insecta			o		Hemiptera		f		Aphididae
c		Insecta			o		Hemiptera		f		Aphididae
c		Insecta			o		Hemiptera		f		Aphididae
c		Insecta			o		Hemiptera		f		Aphididae
c		Insecta			o		Hemiptera		f		Aphididae
c		Insecta			o		Hemiptera		f		Aphididae
c		Insecta			o		Hemiptera		f		Aphididae
c		Insecta			o		Hemiptera		f		Aphididae
c		Insecta			o		Hemiptera		f		Aphididae
c		Insecta			o		Hemiptera		f		Aphididae
c		Insecta			o		Hemiptera		f		Aphididae
c		Insecta			o		Hemiptera		f		Aphididae
c		Insecta			o		Hemiptera		f		Aphididae
c		Insecta			o		Hemiptera		f		Aphididae
c		Insecta			o		Hemiptera		f		Aphididae
c		Insecta			o		Hemiptera		f		Aphididae
c		Insecta			o		Hemiptera		f		Aphididae
c		Insecta			o		Hemiptera		f		Aphididae
c		Insecta			o		Hemiptera		f		Aphididae
c		Insecta			o		Hemiptera		f		Aphididae
c		Insecta			o		Hemiptera		f		Cercopidae
c		Insecta			o		Hemiptera		f		Cercopidae
c		Insecta			o		Hemiptera		f		Cercopidae
c		Insecta			o		Hemiptera		f		Cicadellidae
c		Insecta			o		Hemiptera		f		Cicadellidae
c		Insecta			o		Hemiptera		f		Cicadellidae
c		Insecta			o		Hemiptera		f		Cicadellidae
c		Insecta			o		Hemiptera		f		Cicadellidae
c		Insecta			o		Hemiptera		f		Cicadellidae
c		Insecta			o		Hemiptera		f		Cicadellidae
c		Insecta			o		Hemiptera		f		Cicadellidae
c		Insecta			o		Hemiptera		f		Cicadellidae
c		Insecta			o		Hemiptera		f		Corixidae
c		Insecta			o		Hemiptera		f		Corixidae
c		Insecta			o		Hemiptera		f		Delphacidae
c		Insecta			o		Hemiptera		f		Delphacidae
c		Insecta			o		Hemiptera		f		Diaspididae
c		Insecta			o		Hemiptera		f		Diaspididae
c		Insecta			o		Hemiptera		f		Dictyopharidae
c		Insecta			o		Hemiptera		f		Fulgoridae
c		Insecta			o		Hemiptera		f		Membracidae
c		Insecta			o		Hemiptera		f		Miridae
c		Insecta			o		Hemiptera		f		Miridae
c		Insecta			o		Hemiptera		f		Miridae
c		Insecta			o		Hemiptera		f		Miridae
c		Insecta			o		Hemiptera		f		Pemphigidae
c		Insecta			o		Hemiptera		f		Psyllidae
c		Insecta			o		Hemiptera		f		Pyrrhocoridae
c		Insecta			o		Hemiptera		f		Reduviidae
c		Insecta			o		Hemiptera		f		Reduviidae
c		Insecta			o		Hemiptera		f		Rhopalidae
c		Insecta			o		Hemiptera		f		Saldidae
c		Insecta			o		Hemiptera		f		Tettigometridae
c		Insecta			o		Hemiptera		f		Thelaxidae
c		Insecta			o		Hemiptera		f		Tropiduchidae
c		Insecta			o		Hymenoptera		f		Apidae
c		Insecta			o		Hymenoptera		f		Braconidae
c		Insecta			o		Hymenoptera		f		Braconidae
c		Insecta			o		Hymenoptera		f		Braconidae
c		Insecta			o		Hymenoptera		f		Braconidae
c		Insecta			o		Hymenoptera		f		Braconidae
c		Insecta			o		Hymenoptera		f		Braconidae
c		Insecta			o		Hymenoptera		f		Braconidae
c		Insecta			o		Hymenoptera		f		Braconidae
c		Insecta			o		Hymenoptera		f		Braconidae
c		Insecta			o		Hymenoptera		f		Braconidae
c		Insecta			o		Hymenoptera		f		Braconidae
c		Insecta			o		Hymenoptera		f		Braconidae
c		Insecta			o		Hymenoptera		f		Crabronidae
c		Insecta			o		Hymenoptera		f		Dryinidae
c		Insecta			o		Hymenoptera		f		Encyrtidae
c		Insecta			o		Hymenoptera		f		Encyrtidae
c		Insecta			o		Hymenoptera		f		Eulophidae
c		Insecta			o		Hymenoptera		f		Eulophidae
c		Insecta			o		Hymenoptera		f		Formicidae
c		Insecta			o		Hymenoptera		f		Formicidae
c		Insecta			o		Hymenoptera		f		Formicidae
c		Insecta			o		Hymenoptera		f		Formicidae
c		Insecta			o		Hymenoptera		f		Formicidae
c		Insecta			o		Hymenoptera		f		Formicidae
c		Insecta			o		Hymenoptera		f		Formicidae
c		Insecta			o		Hymenoptera		f		Formicidae
c		Insecta			o		Hymenoptera		f		Formicidae
c		Insecta			o		Hymenoptera		f		Formicidae
c		Insecta			o		Hymenoptera		f		Halictidae
c		Insecta			o		Hymenoptera		f		Halictidae
c		Insecta			o		Hymenoptera		f		Ichneumonidae
c		Insecta			o		Hymenoptera		f		Ichneumonidae
c		Insecta			o		Hymenoptera		f		Ichneumonidae
c		Insecta			o		Hymenoptera		f		Ichneumonidae
c		Insecta			o		Hymenoptera		f		Ichneumonidae
c		Insecta			o		Hymenoptera		f		Ichneumonidae
c		Insecta			o		Hymenoptera		f		Mymaridae
c		Insecta			o		Hymenoptera		f		Mymaridae
c		Insecta			o		Hymenoptera		f		Mymaridae
c		Insecta			o		Hymenoptera		f		Mymaridae
c		Insecta			o		Hymenoptera		f		Scelionidae
c		Insecta			o		Hymenoptera		f		Scelionidae
c		Insecta			o		Hymenoptera		f		Scelionidae
c		Insecta			o		Hymenoptera		f		Scelionidae
c		Insecta			o		Hymenoptera		f		Tenthredinidae
c		Insecta			o		Hymenoptera		f		Vespidae
c		Insecta			o		Hymenoptera		f		Vespidae
c		Insecta			o		Hymenoptera		f		Xyelidae
c		Insecta			o		Lepidoptera		f		Anthelidae
c		Insecta			o		Lepidoptera		f		Apatelodidae
c		Insecta			o		Lepidoptera		f		Attevidae
c		Insecta			o		Lepidoptera		f		Blastobasidae
c		Insecta			o		Lepidoptera		f		Bucculatricidae
c		Insecta			o		Lepidoptera		f		Bucculatricidae
c		Insecta			o		Lepidoptera		f		Castniidae
c		Insecta			o		Lepidoptera		f		Castniidae
c		Insecta			o		Lepidoptera		f		Choreutidae
c		Insecta			o		Lepidoptera		f		Choreutidae
c		Insecta			o		Lepidoptera		f		Choreutidae
c		Insecta			o		Lepidoptera		f		Coleophoridae
c		Insecta			o		Lepidoptera		f		Cosmopterigidae
c		Insecta			o		Lepidoptera		f		Cosmopterigidae
c		Insecta			o		Lepidoptera		f		Cosmopterigidae
c		Insecta			o		Lepidoptera		f		Crambidae
c		Insecta			o		Lepidoptera		f		Crambidae
c		Insecta			o		Lepidoptera		f		Crambidae
c		Insecta			o		Lepidoptera		f		Crambidae
c		Insecta			o		Lepidoptera		f		Crambidae
c		Insecta			o		Lepidoptera		f		Crambidae
c		Insecta			o		Lepidoptera		f		Crambidae
c		Insecta			o		Lepidoptera		f		Crambidae
c		Insecta			o		Lepidoptera		f		Crambidae
c		Insecta			o		Lepidoptera		f		Crambidae
c		Insecta			o		Lepidoptera		f		Crambidae
c		Insecta			o		Lepidoptera		f		Crambidae
c		Insecta			o		Lepidoptera		f		Crambidae
c		Insecta			o		Lepidoptera		f		Crambidae
c		Insecta			o		Lepidoptera		f		Crambidae
c		Insecta			o		Lepidoptera		f		Crambidae
c		Insecta			o		Lepidoptera		f		Crambidae
c		Insecta			o		Lepidoptera		f		Crambidae
c		Insecta			o		Lepidoptera		f		Crambidae
c		Insecta			o		Lepidoptera		f		Crambidae
c		Insecta			o		Lepidoptera		f		Crambidae
c		Insecta			o		Lepidoptera		f		Crambidae
c		Insecta			o		Lepidoptera		f		Cyclotornidae
c		Insecta			o		Lepidoptera		f		Depressariidae
c		Insecta			o		Lepidoptera		f		Depressariidae
c		Insecta			o		Lepidoptera		f		Depressariidae
c		Insecta			o		Lepidoptera		f		Erebidae
c		Insecta			o		Lepidoptera		f		Erebidae
c		Insecta			o		Lepidoptera		f		Erebidae
c		Insecta			o		Lepidoptera		f		Erebidae
c		Insecta			o		Lepidoptera		f		Erebidae
c		Insecta			o		Lepidoptera		f		Erebidae
c		Insecta			o		Lepidoptera		f		Erebidae
c		Insecta			o		Lepidoptera		f		Erebidae
c		Insecta			o		Lepidoptera		f		Erebidae
c		Insecta			o		Lepidoptera		f		Erebidae
c		Insecta			o		Lepidoptera		f		Erebidae
c		Insecta			o		Lepidoptera		f		Erebidae
c		Insecta			o		Lepidoptera		f		Erebidae
c		Insecta			o		Lepidoptera		f		Erebidae
c		Insecta			o		Lepidoptera		f		Erebidae
c		Insecta			o		Lepidoptera		f		Erebidae
c		Insecta			o		Lepidoptera		f		Erebidae
c		Insecta			o		Lepidoptera		f		Erebidae
c		Insecta			o		Lepidoptera		f		Erebidae
c		Insecta			o		Lepidoptera		f		Erebidae
c		Insecta			o		Lepidoptera		f		Erebidae
c		Insecta			o		Lepidoptera		f		Erebidae
c		Insecta			o		Lepidoptera		f		Erebidae
c		Insecta			o		Lepidoptera		f		Erebidae
c		Insecta			o		Lepidoptera		f		Erebidae
c		Insecta			o		Lepidoptera		f		Eriocraniidae
c		Insecta			o		Lepidoptera		f		Euteliidae
c		Insecta			o		Lepidoptera		f		Gelechiidae
c		Insecta			o		Lepidoptera		f		Gelechiidae
c		Insecta			o		Lepidoptera		f		Gelechiidae
c		Insecta			o		Lepidoptera		f		Gelechiidae
c		Insecta			o		Lepidoptera		f		Gelechiidae
c		Insecta			o		Lepidoptera		f		Geometridae
c		Insecta			o		Lepidoptera		f		Geometridae
c		Insecta			o		Lepidoptera		f		Geometridae
c		Insecta			o		Lepidoptera		f		Geometridae
c		Insecta			o		Lepidoptera		f		Geometridae
c		Insecta			o		Lepidoptera		f		Geometridae
c		Insecta			o		Lepidoptera		f		Geometridae
c		Insecta			o		Lepidoptera		f		Geometridae
c		Insecta			o		Lepidoptera		f		Geometridae
c		Insecta			o		Lepidoptera		f		Geometridae
c		Insecta			o		Lepidoptera		f		Geometridae
c		Insecta			o		Lepidoptera		f		Geometridae
c		Insecta			o		Lepidoptera		f		Geometridae
c		Insecta			o		Lepidoptera		f		Geometridae
c		Insecta			o		Lepidoptera		f		Geometridae
c		Insecta			o		Lepidoptera		f		Geometridae
c		Insecta			o		Lepidoptera		f		Geometridae
c		Insecta			o		Lepidoptera		f		Geometridae
c		Insecta			o		Lepidoptera		f		Geometridae
c		Insecta			o		Lepidoptera		f		Geometridae
c		Insecta			o		Lepidoptera		f		Geometridae
c		Insecta			o		Lepidoptera		f		Geometridae
c		Insecta			o		Lepidoptera		f		Geometridae
c		Insecta			o		Lepidoptera		f		Geometridae
c		Insecta			o		Lepidoptera		f		Geometridae
c		Insecta			o		Lepidoptera		f		Geometridae
c		Insecta			o		Lepidoptera		f		Geometridae
c		Insecta			o		Lepidoptera		f		Geometridae
c		Insecta			o		Lepidoptera		f		Geometridae
c		Insecta			o		Lepidoptera		f		Geometridae
c		Insecta			o		Lepidoptera		f		Gracillariidae
c		Insecta			o		Lepidoptera		f		Gracillariidae
c		Insecta			o		Lepidoptera		f		Gracillariidae
c		Insecta			o		Lepidoptera		f		Gracillariidae
c		Insecta			o		Lepidoptera		f		Gracillariidae
c		Insecta			o		Lepidoptera		f		Hepialidae
c		Insecta			o		Lepidoptera		f		Hepialidae
c		Insecta			o		Lepidoptera		f		Hepialidae
c		Insecta			o		Lepidoptera		f		Hesperiidae
c		Insecta			o		Lepidoptera		f		Hesperiidae
c		Insecta			o		Lepidoptera		f		Hesperiidae
c		Insecta			o		Lepidoptera		f		Hesperiidae
c		Insecta			o		Lepidoptera		f		Hesperiidae
c		Insecta			o		Lepidoptera		f		Hesperiidae
c		Insecta			o		Lepidoptera		f		Hesperiidae
c		Insecta			o		Lepidoptera		f		Hesperiidae
c		Insecta			o		Lepidoptera		f		Hesperiidae
c		Insecta			o		Lepidoptera		f		Hesperiidae
c		Insecta			o		Lepidoptera		f		Hesperiidae
c		Insecta			o		Lepidoptera		f		Hesperiidae
c		Insecta			o		Lepidoptera		f		Hesperiidae
c		Insecta			o		Lepidoptera		f		Hesperiidae
c		Insecta			o		Lepidoptera		f		Lasiocampidae
c		Insecta			o		Lepidoptera		f		Limacodidae
c		Insecta			o		Lepidoptera		f		Limacodidae
c		Insecta			o		Lepidoptera		f		Limacodidae
c		Insecta			o		Lepidoptera		f		Limacodidae
c		Insecta			o		Lepidoptera		f		Lycaenidae
c		Insecta			o		Lepidoptera		f		Lycaenidae
c		Insecta			o		Lepidoptera		f		Lycaenidae
c		Insecta			o		Lepidoptera		f		Lycaenidae
c		Insecta			o		Lepidoptera		f		Lycaenidae
c		Insecta			o		Lepidoptera		f		Megalopygidae
c		Insecta			o		Lepidoptera		f		Mimallonidae
c		Insecta			o		Lepidoptera		f		Mimallonidae
c		Insecta			o		Lepidoptera		f		Neopseustidae
c		Insecta			o		Lepidoptera		f		Nepticulidae
c		Insecta			o		Lepidoptera		f		Nepticulidae
c		Insecta			o		Lepidoptera		f		Nepticulidae
c		Insecta			o		Lepidoptera		f		Noctuidae
c		Insecta			o		Lepidoptera		f		Noctuidae
c		Insecta			o		Lepidoptera		f		Noctuidae
c		Insecta			o		Lepidoptera		f		Noctuidae
c		Insecta			o		Lepidoptera		f		Noctuidae
c		Insecta			o		Lepidoptera		f		Noctuidae
c		Insecta			o		Lepidoptera		f		Noctuidae
c		Insecta			o		Lepidoptera		f		Noctuidae
c		Insecta			o		Lepidoptera		f		Noctuidae
c		Insecta			o		Lepidoptera		f		Noctuidae
c		Insecta			o		Lepidoptera		f		Noctuidae
c		Insecta			o		Lepidoptera		f		Noctuidae
c		Insecta			o		Lepidoptera		f		Noctuidae
c		Insecta			o		Lepidoptera		f		Noctuidae
c		Insecta			o		Lepidoptera		f		Noctuidae
c		Insecta			o		Lepidoptera		f		Noctuidae
c		Insecta			o		Lepidoptera		f		Noctuidae
c		Insecta			o		Lepidoptera		f		Noctuidae
c		Insecta			o		Lepidoptera		f		Noctuidae
c		Insecta			o		Lepidoptera		f		Nolidae
c		Insecta			o		Lepidoptera		f		Notodontidae
c		Insecta			o		Lepidoptera		f		Notodontidae
c		Insecta			o		Lepidoptera		f		Notodontidae
c		Insecta			o		Lepidoptera		f		Notodontidae
c		Insecta			o		Lepidoptera		f		Notodontidae
c		Insecta			o		Lepidoptera		f		Nymphalidae
c		Insecta			o		Lepidoptera		f		Nymphalidae
c		Insecta			o		Lepidoptera		f		Nymphalidae
c		Insecta			o		Lepidoptera		f		Nymphalidae
c		Insecta			o		Lepidoptera		f		Nymphalidae
c		Insecta			o		Lepidoptera		f		Nymphalidae
c		Insecta			o		Lepidoptera		f		Nymphalidae
c		Insecta			o		Lepidoptera		f		Nymphalidae
c		Insecta			o		Lepidoptera		f		Nymphalidae
c		Insecta			o		Lepidoptera		f		Nymphalidae
c		Insecta			o		Lepidoptera		f		Oecophoridae
c		Insecta			o		Lepidoptera		f		Oecophoridae
c		Insecta			o		Lepidoptera		f		Opostegidae
c		Insecta			o		Lepidoptera		f		Papilionidae
c		Insecta			o		Lepidoptera		f		Papilionidae
c		Insecta			o		Lepidoptera		f		Papilionidae
c		Insecta			o		Lepidoptera		f		Pieridae
c		Insecta			o		Lepidoptera		f		Pieridae
c		Insecta			o		Lepidoptera		f		Pieridae
c		Insecta			o		Lepidoptera		f		Plutellidae
c		Insecta			o		Lepidoptera		f		Psychidae
c		Insecta			o		Lepidoptera		f		Psychidae
c		Insecta			o		Lepidoptera		f		Pterophoridae
c		Insecta			o		Lepidoptera		f		Pterophoridae
c		Insecta			o		Lepidoptera		f		Pyralidae
c		Insecta			o		Lepidoptera		f		Riodinidae
c		Insecta			o		Lepidoptera		f		Riodinidae
c		Insecta			o		Lepidoptera		f		Riodinidae
c		Insecta			o		Lepidoptera		f		Riodinidae
c		Insecta			o		Lepidoptera		f		Saturniidae
c		Insecta			o		Lepidoptera		f		Saturniidae
c		Insecta			o		Lepidoptera		f		Saturniidae
c		Insecta			o		Lepidoptera		f		Saturniidae
c		Insecta			o		Lepidoptera		f		Saturniidae
c		Insecta			o		Lepidoptera		f		Sesiidae
c		Insecta			o		Lepidoptera		f		Sesiidae
c		Insecta			o		Lepidoptera		f		Sesiidae
c		Insecta			o		Lepidoptera		f		Sesiidae
c		Insecta			o		Lepidoptera		f		Sesiidae
c		Insecta			o		Lepidoptera		f		Sphingidae
c		Insecta			o		Lepidoptera		f		Sphingidae
c		Insecta			o		Lepidoptera		f		Sphingidae
c		Insecta			o		Lepidoptera		f		Thyrididae
c		Insecta			o		Lepidoptera		f		Thyrididae
c		Insecta			o		Lepidoptera		f		Tineidae
c		Insecta			o		Lepidoptera		f		Tineidae
c		Insecta			o		Lepidoptera		f		Tischeriidae
c		Insecta			o		Lepidoptera		f		Tortricidae
c		Insecta			o		Lepidoptera		f		Tortricidae
c		Insecta			o		Lepidoptera		f		Tortricidae
c		Insecta			o		Lepidoptera		f		Tortricidae
c		Insecta			o		Lepidoptera		f		Tortricidae
c		Insecta			o		Lepidoptera		f		Tortricidae
c		Insecta			o		Lepidoptera		f		Tortricidae
c		Insecta			o		Lepidoptera		f		Tortricidae
c		Insecta			o		Lepidoptera		f		Tortricidae
c		Insecta			o		Lepidoptera		f		Tortricidae
c		Insecta			o		Lepidoptera		f		Tortricidae
c		Insecta			o		Lepidoptera		f		Tortricidae
c		Insecta			o		Lepidoptera		f		Tortricidae
c		Insecta			o		Lepidoptera		f		Tortricidae
c		Insecta			o		Lepidoptera		f		Tortricidae
c		Insecta			o		Lepidoptera		f		Tortricidae
c		Insecta			o		Lepidoptera		f		Tortricidae
c		Insecta			o		Lepidoptera		f		Tortricidae
c		Insecta			o		Lepidoptera		f		Tortricidae
c		Insecta			o		Lepidoptera		f		Tortricidae
c		Insecta			o		Lepidoptera		f		Tortricidae
c		Insecta			o		Lepidoptera		f		Tortricidae
c		Insecta			o		Lepidoptera		f		Tortricidae
c		Insecta			o		Lepidoptera		f		Tortricidae
c		Insecta			o		Lepidoptera		f		Tortricidae
c		Insecta			o		Lepidoptera		f		Tortricidae
c		Insecta			o		Lepidoptera		f		Tortricidae
c		Insecta			o		Lepidoptera		f		Tortricidae
c		Insecta			o		Lepidoptera		f		Xyloryctidae
c		Insecta			o		Lepidoptera		f		Xyloryctidae
c		Insecta			o		Lepidoptera		f		Yponomeutidae
c		Insecta			o		Lepidoptera		f		Zygaenidae
c		Insecta			o		Mantodea		f		Mantidae
c		Insecta			o		Mecoptera		f		Panorpidae
c		Insecta			o		Mecoptera		f		Panorpidae
c		Insecta			o		Mecoptera		f		Panorpidae
c		Insecta			o		Megaloptera		f		Sialidae
c		Insecta			o		Neuroptera		f		Chrysopidae
c		Insecta			o		Neuroptera		f		Osmylidae
c		Insecta			o		Neuroptera		f		Osmylidae
c		Insecta			o		Odonata		f		Calopterygidae
c		Insecta			o		Odonata		f		Coenagrionidae
c		Insecta			o		Odonata		f		Coenagrionidae
c		Insecta			o		Odonata		f		Coenagrionidae
c		Insecta			o		Odonata		f		Coenagrionidae
c		Insecta			o		Odonata		f		Gomphidae
c		Insecta			o		Odonata		f		Heteragrionidae
c		Insecta			o		Odonata		f		Libellulidae
c		Insecta			o		Odonata		f		Libellulidae
c		Insecta			o		Odonata		f		Libellulidae
c		Insecta			o		Orthoptera		f		Acrididae
c		Insecta			o		Orthoptera		f		Gryllidae
c		Insecta			o		Orthoptera		f		Gryllidae
c		Insecta			o		Orthoptera		f		Gryllidae
c		Insecta			o		Orthoptera		f		Gryllidae
c		Insecta			o		Orthoptera		f		Gryllidae
c		Insecta			o		Orthoptera		f		Rhaphidophoridae
c		Insecta			o		Orthoptera		f		Rhaphidophoridae
c		Insecta			o		Orthoptera		f		Tettigoniidae
c		Insecta			o		Phthiraptera		f		Menoponidae
c		Insecta			o		Psocoptera		f		Amphipsocidae
c		Insecta			o		Psocoptera		f		Caeciliusidae
c		Insecta			o		Psocoptera		f		Caeciliusidae
c		Insecta			o		Psocoptera		f		Caeciliusidae
c		Insecta			o		Psocoptera		f		Caeciliusidae
c		Insecta			o		Psocoptera		f		Ectopsocidae
c		Insecta			o		Psocoptera		f		Ectopsocidae
c		Insecta			o		Psocoptera		f		Liposcelididae
c		Insecta			o		Psocoptera		f		Mesopsocidae
c		Insecta			o		Psocoptera		f		Peripsocidae
c		Insecta			o		Psocoptera		f		Philotarsidae
c		Insecta			o		Thysanoptera		f		Aeolothripidae
c		Insecta			o		Thysanoptera		f		Phlaeothripidae
c		Insecta			o		Trichoptera		f		Helicophidae
c		Insecta			o		Trichoptera		f		Hydropsychidae
c		Insecta			o		Trichoptera		f		Hydropsychidae
c		Insecta			o		Trichoptera		f		Hydropsychidae
c		Insecta			o		Trichoptera		f		Hydropsychidae
c		Insecta			o		Trichoptera		f		Hydropsychidae
c		Insecta			o		Trichoptera		f		Hydropsychidae
c		Insecta			o		Trichoptera		f		Hydropsychidae
c		Insecta			o		Trichoptera		f		Hydroptilidae
c		Insecta			o		Trichoptera		f		Hydroptilidae
c		Insecta			o		Trichoptera		f		Leptoceridae
c		Insecta			o		Trichoptera		f		Philopotamidae
c		Insecta			o		Trichoptera		f		Rhyacophilidae
c		Malacostraca			o		Amphipoda		f		Niphargidae
c		Malacostraca			o		Amphipoda		f		Scinidae
c		Malacostraca			o		Cumacea		f		Nannastacidae
c		Malacostraca			o		Decapoda		f		Oplophoridae
c		Malacostraca			o		Decapoda		f		Solenoceridae
c		Protura			o		norank		f		Fujientomidae
c		Protura			o		norank		f		Protentomidae
c		Pycnogonida			o		Pantopoda		f		Ammotheidae
c		Insecta			o		Hymenoptera		f		Trichogrammatidae
c		Insecta			o		Hymenoptera		f		Eulophidae
c		Insecta			o		Hymenoptera		f		Eulophidae
c		Insecta			o		Hymenoptera		f		Eulophidae
c		Insecta			o		Hymenoptera		f		Trichogrammatidae
c		Insecta			o		Hymenoptera		f		Trichogrammatidae
c		Insecta			o		Hymenoptera		f		Trichogrammatidae
c		Insecta			o		Hymenoptera		f		Trichogrammatidae
c		Insecta			o		Hymenoptera		f		Torymidae
c		Insecta			o		Hymenoptera		f		Torymidae
c		Insecta			o		Hymenoptera		f		Torymidae
c		Insecta			o		Hymenoptera		f		Torymidae
c		Insecta			o		Hymenoptera		f		Torymidae
c		Insecta			o		Hymenoptera		f		Torymidae
c		Insecta			o		Hymenoptera		f		Torymidae
c		Insecta			o		Hymenoptera		f		Signiphoridae
c		Insecta			o		Hymenoptera		f		Scelionidae
c		Insecta			o		Hymenoptera		f		Scelionidae
c		Insecta			o		Hymenoptera		f		Scelionidae
c		Insecta			o		Hymenoptera		f		Scelionidae
c		Insecta			o		Hymenoptera		f		Scelionidae
c		Insecta			o		Hymenoptera		f		Scelionidae
c		Insecta			o		Hymenoptera		f		Scelionidae
c		Insecta			o		Hymenoptera		f		Scelionidae
c		Insecta			o		Hymenoptera		f		Pteromalidae
c		Insecta			o		Hymenoptera		f		Pteromalidae
c		Insecta			o		Hymenoptera		f		Pteromalidae
c		Insecta			o		Hymenoptera		f		Pteromalidae
c		Insecta			o		Hymenoptera		f		Pteromalidae
c		Insecta			o		Hymenoptera		f		Pteromalidae
c		Insecta			o		Hymenoptera		f		Pteromalidae
c		Insecta			o		Hymenoptera		f		Pteromalidae
c		Insecta			o		Hymenoptera		f		Pteromalidae
c		Insecta			o		Hymenoptera		f		Pteromalidae
c		Insecta			o		Hymenoptera		f		Pteromalidae
c		Insecta			o		Hymenoptera		f		Pteromalidae
c		Insecta			o		Hymenoptera		f		Pteromalidae
c		Insecta			o		Hymenoptera		f		Platygastridae
c		Insecta			o		Hymenoptera		f		Platygastridae
c		Insecta			o		Hymenoptera		f		Platygastridae
c		Insecta			o		Hymenoptera		f		Platygastridae
c		Insecta			o		Hymenoptera		f		Platygastridae
c		Insecta			o		Hymenoptera		f		Perilampidae
c		Insecta			o		Hymenoptera		f		Mymaridae
c		Insecta			o		Hymenoptera		f		Mymaridae
c		Insecta			o		Hymenoptera		f		Mymaridae
c		Insecta			o		Hymenoptera		f		Mymaridae
c		Insecta			o		Hymenoptera		f		Mymaridae
c		Insecta			o		Hymenoptera		f		Mymaridae
c		Insecta			o		Hymenoptera		f		Mymaridae
c		Insecta			o		Hymenoptera		f		Mymaridae
c		Insecta			o		Hymenoptera		f		Mymaridae
c		Insecta			o		Hymenoptera		f		Mymaridae
c		Insecta			o		Hymenoptera		f		Mutillidae
c		Insecta			o		Hymenoptera		f		Megastigmidae
c		Insecta			o		Hymenoptera		f		Megastigmidae
c		Insecta			o		Hymenoptera		f		Megastigmidae
c		Insecta			o		Hymenoptera		f		Megaspilidae
c		Insecta			o		Hymenoptera		f		Ichneumonidae
c		Insecta			o		Hymenoptera		f		Ichneumonidae
c		Insecta			o		Hymenoptera		f		Ichneumonidae
c		Insecta			o		Hymenoptera		f		Ichneumonidae
c		Insecta			o		Hymenoptera		f		Ichneumonidae
c		Insecta			o		Hymenoptera		f		Ibaliidae
c		Insecta			o		Hymenoptera		f		Figitidae
c		Insecta			o		Hymenoptera		f		Figitidae
c		Insecta			o		Hymenoptera		f		Figitidae
c		Insecta			o		Hymenoptera		f		Figitidae
c		Insecta			o		Hymenoptera		f		Figitidae
c		Insecta			o		Hymenoptera		f		Eurytomidae
c		Insecta			o		Hymenoptera		f		Eurytomidae
c		Insecta			o		Hymenoptera		f		Eurytomidae
c		Insecta			o		Hymenoptera		f		Eurytomidae
c		Insecta			o		Hymenoptera		f		Eupelmidae
c		Insecta			o		Hymenoptera		f		Eupelmidae
c		Insecta			o		Hymenoptera		f		Eulophidae
c		Insecta			o		Hymenoptera		f		Eulophidae
c		Insecta			o		Hymenoptera		f		Eulophidae
c		Insecta			o		Hymenoptera		f		Eulophidae
c		Insecta			o		Hymenoptera		f		Eulophidae
c		Insecta			o		Hymenoptera		f		Eulophidae
c		Insecta			o		Hymenoptera		f		Eulophidae
c		Insecta			o		Hymenoptera		f		Eulophidae
c		Insecta			o		Hymenoptera		f		Eulophidae
c		Insecta			o		Hymenoptera		f		Eulophidae
c		Insecta			o		Hymenoptera		f		Eulophidae
c		Insecta			o		Hymenoptera		f		Eulophidae
c		Insecta			o		Hymenoptera		f		Eulophidae
c		Insecta			o		Hymenoptera		f		Eulophidae
c		Insecta			o		Hymenoptera		f		Eulophidae
c		Insecta			o		Hymenoptera		f		Eulophidae
c		Insecta			o		Hymenoptera		f		Eulophidae
c		Insecta			o		Hymenoptera		f		Eulophidae
c		Insecta			o		Hymenoptera		f		Eulophidae
c		Insecta			o		Hymenoptera		f		Eulophidae
c		Insecta			o		Hymenoptera		f		Eulophidae
c		Insecta			o		Hymenoptera		f		Eucharitidae
c		Insecta			o		Hymenoptera		f		Eucharitidae
c		Insecta			o		Hymenoptera		f		Eucharitidae
c		Insecta			o		Hymenoptera		f		Eucharitidae
c		Insecta			o		Hymenoptera		f		Encyrtidae
c		Insecta			o		Hymenoptera		f		Encyrtidae
c		Insecta			o		Hymenoptera		f		Encyrtidae
c		Insecta			o		Hymenoptera		f		Encyrtidae
c		Insecta			o		Hymenoptera		f		Encyrtidae
c		Insecta			o		Hymenoptera		f		Encyrtidae
c		Insecta			o		Hymenoptera		f		Encyrtidae
c		Insecta			o		Hymenoptera		f		Encyrtidae
c		Insecta			o		Hymenoptera		f		Diapriidae
c		Insecta			o		Hymenoptera		f		Chalcididae
c		Insecta			o		Hymenoptera		f		Chalcididae
c		Insecta			o		Hymenoptera		f		Ceraphronidae
c		Insecta			o		Hymenoptera		f		Ceraphronidae
c		Insecta			o		Hymenoptera		f		Braconidae
c		Insecta			o		Hymenoptera		f		Braconidae
c		Insecta			o		Hymenoptera		f		Braconidae
c		Insecta			o		Hymenoptera		f		Braconidae
c		Insecta			o		Hymenoptera		f		Braconidae
c		Insecta			o		Hymenoptera		f		Braconidae
c		Insecta			o		Hymenoptera		f		Braconidae
c		Insecta			o		Hymenoptera		f		Braconidae
c		Insecta			o		Hymenoptera		f		Braconidae
c		Insecta			o		Hymenoptera		f		Braconidae
c		Insecta			o		Hymenoptera		f		Braconidae
c		Insecta			o		Hymenoptera		f		Braconidae
c		Insecta			o		Hymenoptera		f		Bethylidae
c		Insecta			o		Hymenoptera		f		Aphelinidae
c		Insecta			o		Hymenoptera		f		Aphelinidae
c		Insecta			o		Hymenoptera		f		Aphelinidae
c		Insecta			o		Hymenoptera		f		Aphelinidae
c		Insecta			o		Hymenoptera		f		Aphelinidae
c		Insecta			o		Hymenoptera		f		Eulophidae
c		Insecta			o		Hymenoptera		f		Braconidae
c		Insecta			o		Hymenoptera		f		Braconidae
c		Insecta			o		Hymenoptera		f		Braconidae
c__Insecta
