# Supplementary material for: Diversity of Parasitoid Wasps and Comparison of Sampling Strategies in Rice Fields Using Metabarcoding
Source: Insects. 2024 Mar 26;15(4):228. doi: 10.3390/insects15040228 (PMC11049895; doi:10.3390/insects15040228)
Supplement: Supplementary file 1 [file insects-15-00228-s001.zip › Supplementary Table S3.xlsx]

## Sheet: Sheet1
Table S3 Abundance in each taxa level of two methods from three locations
ethanol samples					tissue samples
Taxa	CH	WS	ZC		Taxa	CH	WS	ZC
Genus					Genus
Tyrophagus	0.311949	0.435986	0.18618		Telenomus	0.218638	0.113338	0.278966
Psychoda	0.00558037	0.0469436	0.504777		Tamarixia	0.307505	6.37625e-05	0.280419
Tanytarsus	0.225036	0.206901	0.00370477		Cotesia	7.8984e-05	0.476886	0
Blattella	0.0440388	0.080253	0.104677		Copidosoma	0.226153	0	0.153059
Nilaparvata	0.0369772	0.0466494	0.0170441		Aphidius	0	0.307558	0
Chironomus	0.0134678	0.0705942	0.0109665		Podagrionella	0.00863935	0	0.163667
Aphaenogaster	0.0256145	0.0139637	0.0153862		Opius	1.41043e-05	0.0583937	0.000757644
Kiefferulus	0.0481493	1.03959e-06	1.78071e-06		Aphelinus	0.0501821	0	0.00342801
Polyrhachis	0.0425522	0	8.90355e-07		Illidops	0.0461605	0	0
Limnophyes	0.0353015	0.00229333	0.0016614		Baryscapus	0.024438	0.00487783	0.00861238
Dasyhelea	0.020819	0.00788631	0.00596538		Aprostocetus	0.0171433	0.00163232	0.0100095
Akabosia	0.0319745	2.07917e-06	9.34872e-05		Chrysocharis	0	0.0253902	0.000282953
Forcipomyia	0.00522952	0.0073582	0.0160353		Euderus	0.00512926	0	0.0158109
Pergamasus	5.36865e-05	0	0.0218671		Pediobius	0.000191818	0	0.0149639
Tenebrio	8.46886e-05	0.0216983	0		Phaedrotoma	0.014502	0	5.02614e-05
Megaselia	0.00171797	0.00060608	0.0191845		Pteromalus	0.0103789	0	0.000684114
Proctophyllodes	0.0208515	2.07917e-06	4.80791e-05		Megaphragma	0.00013258	0	0.0105977
Bradysia	0.0157808	3.11876e-06	0.00277524		Others	0.0707134	0.0118604	0.0586923
Atherigona	2.64652e-05	0.0165669	2.58203e-05
Cricotopus	0.0133453	0.000153859	1.60264e-05
Polypedilum	0.00234255	1.2475e-05	0.0110778
Cladotanytarsus	0.013284	1.7673e-05	1.78071e-06
Chrysobothris	0.0113279	0	0
Others	0.0744957	0.0421075	0.0785097
Family					Family
Acaridae	0.31195	0.435986	0.18618		Braconidae	0.0621595	0.843303	0.00108993
Chironomidae	0.35796	0.28545	0.032392		Eulophidae	0.371646	0.0320343	0.336258
Psychodidae	0.00581176	0.0469738	0.50486		Scelionidae	0.219436	0.113338	0.279047
Blattellidae	0.0440638	0.080253	0.104691		Encyrtidae	0.226477	0.0025505	0.153866
Delphacidae	0.0369855	0.0466494	0.0170521		Torymidae	0.0102012	0	0.163734
Formicidae	0.0682053	0.0139637	0.0154031		Aphelinidae	0.0551384	0	0.00370166
Ceratopogonidae	0.0409273	0.0157258	0.025433		Trichogrammatidae	0.0020912	0.000114772	0.0233306
Paronellidae	0.0319745	2.07917e-06	9.34872e-05		Mymaridae	0.0151931	0	0.00550735
Phoridae	0.00172099	0.000608159	0.0202262		Pteromalidae	0.0136379	0	0.00136637
Parasitidae	5.67111e-05	1.14355e-05	0.021876		Figitidae	9.2148e-05	0	0.0108062
Tenebrionidae	8.77132e-05	0.0216983	5.34213e-06		Others	0.0239266	0.00865951	0.0212932
Proctophyllodidae	0.0216878	3.63856e-05	5.34213e-05
Muscidae	0.00189415	0.0172925	0.0022704
Sciaridae	0.0160205	3.11876e-06	0.00327027
Buprestidae	0.0113286	0	0
Drosophilidae	0.000390929	0.000111236	0.0104786
Others	0.0489341	0.0352347	0.0557148
Order					Order
Diptera	0.435677	0.381205	0.623322		Diptera	0.00982971	0.00697338	0.00412192
Sarcoptiformes	0.337514	0.436051	0.187871		Hemiptera	0.00246255	0.000460735	0.00149465
Blattodea	0.0441061	0.0802562	0.104716		Hymenoptera	0.987093	0.99134	0.991478
Hemiptera	0.0385787	0.0494885	0.0177234		Lepidoptera	3.53654e-05	0.000108408	0.00276315
Hymenoptera	0.0701713	0.0145844	0.0204995		Others	0.000579806	0.00111699	0.000142392
Coleoptera	0.0169332	0.0281416	0.00796244
Entomobryomorpha	0.0326263	0.00432468	0.000391756
Mesostigmata	8.92255e-05	0.00113731	0.0221155
Lepidoptera	0.0143933	0.0018723	0.00638562
Others	0.00991008	0.00293891	0.00901217
Class					Class
Arachnida	0.340074	0.438175	0.211927		Insecta	0.99155	0.99187	0.998906
Collembola	0.0358271	0.00434963	0.000412234		Others	0.00845026	0.00813036	0.00109368
Insecta	0.62312	0.556754	0.787317
Others	0.000979212	0.000721474	0.000343677
* CH: Conghua district; ZC: Zengcheng district; WS: Wushan farm. Parts that are less than 1% abundant were combined as 'Others' to display in the table.
